# Supplementary material for: Deciphering the gut microbiota’s role in diverticular disease: insights from a Mendelian randomization study
Source: Front Cell Infect Microbiol. 2024 Dec 12;14:1460504. doi: 10.3389/fcimb.2024.1460504 (PMC11669361; doi:10.3389/fcimb.2024.1460504)
Supplement: Supplementary file 1 [file DataSheet1.xlsx]

## Sheet: Data1
Supplementary Data 1. IVs for 410 gut microbiota
GCST90032172
Number	SNP	alt	ref	EAF	BETA	SE	p
1	rs12134518	A	G	0.124831	-0.0581913	0.0129997	7.6e-06
1	rs35529920	T	C	0.0324356	0.112596	0.0241238	3e-06
2	rs13397435	A	T	0.253406	0.0448531	0.010067	8.4e-06
2	rs56059578	T	C	0.202203	-0.0541688	0.0106949	4.1e-07
4	rs78781023	T	C	0.0262405	0.124674	0.0270976	4.2e-06
5	rs2301066	T	C	0.374392	-0.0417618	0.00890582	2.7e-06
5	rs80117561	T	C	0.0255276	0.123498	0.0274408	6.8e-06
6	rs149492298	A	G	0.0119408	0.187131	0.0393907	2e-06
8	rs970908	T	A	0.40475	0.0399956	0.00887363	6.6e-06
9	rs1577118	A	G	0.0265323	0.143816	0.0267509	7.6e-08
9	rs4842051	T	C	0.159515	0.0540161	0.0119113	5.8e-06
10	rs11199437	C	T	0.46014	0.0411556	0.00905584	5.5e-06
12	rs521033	G	A	0.085255	-0.0691384	0.0153808	7e-06
13	rs4442668	C	T	0.0293871	0.112578	0.0253282	8.8e-06
14	rs149949669	C	G	0.0225316	0.130773	0.028878	5.9e-06
16	rs4788593	G	C	0.462599	-0.0397276	0.0085534	3.4e-06
17	rs113811824	A	G	0.0130625	0.170074	0.0382854	8.9e-06
20	rs6044752	G	A	0.18812	0.0515994	0.0109945	2.7e-06
GCST90032173
Number	SNP	alt	ref	EAF	BETA	SE	p
2	rs13020322	G	A	0.216163	0.0157695	0.00342146	4e-06
2	rs115353050	T	C	0.068201	0.0249041	0.00556845	7.7e-06
3	rs12637754	G	A	0.174072	-0.0203502	0.0036898	3.5e-08
5	rs164427	A	G	0.192714	-0.0166941	0.00355519	2.7e-06
7	rs9986739	T	C	0.131541	0.019136	0.00423695	6.3e-06
8	rs13262871	A	G	0.444664	0.0126669	0.00282481	7.3e-06
9	rs10781012	G	A	0.13386	-0.0184067	0.00410648	7.4e-06
11	rs2197600	A	T	0.270648	-0.0139736	0.00312811	7.9e-06
12	rs10878425	T	C	0.337956	-0.0136559	0.00296547	4.1e-06
12	rs116935460	C	T	0.0122834	-0.0570228	0.0126123	6.1e-06
16	rs118022621	G	A	0.0356602	-0.0333867	0.00751674	8.9e-06
17	rs55824518	T	G	0.452562	-0.0127071	0.00287181	9.7e-06
19	rs183045777	A	G	0.0227657	-0.0414106	0.00928658	8.2e-06
21	rs2827109	G	A	0.249063	-0.0152088	0.00325668	3e-06
GCST90032174
Number	SNP	alt	ref	EAF	BETA	SE	p
2	rs13020322	G	A	0.216163	0.0143566	0.00312659	4.4e-06
2	rs10181047	T	C	0.364286	0.0121141	0.00267405	5.9e-06
3	rs12637754	G	A	0.174072	-0.0188591	0.0033716	2.2e-08
3	rs76652641	C	T	0.0324255	-0.0326318	0.0072457	6.7e-06
3	rs55888898	G	A	0.213497	-0.0141117	0.00312713	6.4e-06
5	rs164427	A	G	0.192714	-0.0151409	0.00324862	3.2e-06
7	rs1476635	G	A	0.147229	-0.0163208	0.00365078	7.8e-06
7	rs9986739	T	C	0.131541	0.0183681	0.00387171	2.1e-06
8	rs1867045	C	A	0.46804	0.0116268	0.00256147	5.6e-06
9	rs10781012	G	A	0.13386	-0.0172745	0.0037525	4.2e-06
9	rs12554240	C	T	0.209324	-0.0140188	0.00312371	7.2e-06
12	rs10878425	T	C	0.337956	-0.0124292	0.00270984	4.5e-06
15	rs4774384	T	C	0.435166	-0.0117459	0.00261171	6.9e-06
15	rs116870050	A	G	0.0822114	0.0210636	0.00461458	5e-06
16	rs13337877	A	G	0.164213	-0.0157458	0.00349669	6.7e-06
16	rs118022621	G	A	0.0356602	-0.0317201	0.0068693	3.9e-06
21	rs2827109	G	A	0.249063	-0.0136058	0.00297597	4.8e-06
GCST90032175
Number	SNP	alt	ref	EAF	BETA	SE	p
1	rs59655337	A	G	0.0410993	-0.0468773	0.00916444	3.1e-07
2	rs1378751	T	C	0.202343	-0.0205893	0.0046553	9.7e-06
3	rs143189136	T	C	0.0230964	-0.0575443	0.0123714	3.3e-06
4	rs2518642	T	C	0.316773	0.0190745	0.00388779	9.3e-07
6	rs7773795	C	T	0.0949739	0.0340796	0.00620627	4e-08
7	rs78195101	G	A	0.169445	0.0225597	0.00491728	4.5e-06
11	rs184866557	G	T	0.0141772	0.0694074	0.0152808	5.6e-06
12	rs116935460	C	T	0.0122834	-0.0746139	0.016466	5.9e-06
13	rs75639327	G	A	0.114496	-0.0262084	0.0058935	8.7e-06
22	rs8139510	A	G	0.389237	-0.0174604	0.00388316	6.9e-06
22	rs80634	A	G	0.127993	0.0274364	0.00554301	7.4e-07
GCST90032176
Number	SNP	alt	ref	EAF	BETA	SE	p
1	rs11746	G	A	0.492172	0.0431592	0.00862608	5.6e-07
1	rs35933529	A	T	0.0747436	0.0766077	0.0165671	3.8e-06
2	rs75704612	T	G	0.041879	0.100583	0.0215202	3e-06
2	rs1521662	G	T	0.267671	0.045742	0.00978068	2.9e-06
2	rs77637200	G	T	0.087817	0.0681176	0.0153191	8.7e-06
3	rs75037197	T	C	0.0144223	0.159013	0.0359603	9.8e-06
4	rs78108900	T	C	0.2333	-0.0487882	0.0101563	1.6e-06
4	rs2627838	T	C	0.0177815	0.154456	0.0325053	2e-06
4	rs141777731	G	C	0.0116044	0.21099	0.0393633	8.3e-08
5	rs161947	T	C	0.107473	0.0619313	0.0139237	8.7e-06
6	rs6932873	T	C	0.380264	-0.0398987	0.00881436	6e-06
7	rs28558255	A	G	0.0126369	0.188081	0.0383446	9.3e-07
8	rs62474725	C	G	0.0406957	0.102585	0.0219296	2.9e-06
8	rs79309432	G	A	0.0117766	0.183925	0.0401795	4.7e-06
9	rs12002726	T	C	0.211675	0.0489949	0.0108264	6e-06
9	rs78629689	C	A	0.0104677	0.187712	0.0422505	8.9e-06
10	rs11189608	T	C	0.0259028	0.121178	0.0272204	8.5e-06
12	rs117780817	G	C	0.0144744	0.209511	0.03537	3.2e-09
12	rs73168307	A	G	0.045593	0.0918446	0.0206399	8.6e-06
13	rs151221450	C	T	0.0477119	0.0908785	0.0202781	7.4e-06
14	rs117404788	A	G	0.0117568	0.182162	0.0398568	4.9e-06
15	rs1453556	G	A	0.289006	-0.0425371	0.00946293	7e-06
15	rs28451465	G	T	0.0368699	0.104658	0.022975	5.2e-06
GCST90032177
Number	SNP	alt	ref	EAF	BETA	SE	p
2	rs188890540	C	T	0.0496549	0.0695372	0.0153067	5.5e-06
2	rs630359	C	G	0.167571	0.042952	0.0091463	2.7e-06
2	rs148894440	T	C	0.0543753	0.0678118	0.0147113	4e-06
3	rs9833967	T	C	0.286735	0.0341244	0.00750935	5.5e-06
3	rs114480009	G	A	0.0143848	0.136536	0.0280914	1.2e-06
4	rs73252933	C	T	0.0517474	-0.0692967	0.0147916	2.8e-06
4	rs80238466	C	T	0.0153911	-0.121426	0.0269845	6.8e-06
5	rs57655157	A	G	0.143641	0.0445382	0.00945739	2.5e-06
5	rs30747	C	T	0.0305878	-0.0864659	0.0195037	9.3e-06
5	rs56240842	A	G	0.0550583	-0.066734	0.0144714	4e-06
6	rs139614351	G	C	0.0105485	0.148108	0.0326419	5.7e-06
6	rs4621606	T	C	0.212024	-0.0373012	0.00816423	4.9e-06
8	rs2543062	A	G	0.189949	0.0386146	0.00846332	5.1e-06
11	rs7930399	A	C	0.35652	-0.0308933	0.00692521	8.2e-06
12	rs138999137	G	C	0.0111878	0.185868	0.0315139	3.7e-09
12	rs789019	A	G	0.0647603	-0.0647339	0.0134341	1.4e-06
12	rs10859228	G	A	0.45614	-0.0322097	0.00663439	1.2e-06
13	rs78002322	T	G	0.0150204	0.123785	0.0273769	6.1e-06
15	rs10162919	C	A	0.312754	0.0320963	0.00709127	6e-06
17	rs11650345	A	C	0.151984	0.0412605	0.00930995	9.3e-06
18	rs17408183	C	T	0.0180988	0.110297	0.0249091	9.5e-06
GCST90032178
Number	SNP	alt	ref	EAF	BETA	SE	p
1	rs2797225	T	A	0.500084	0.0118582	0.00265371	7.9e-06
2	rs72773146	C	T	0.0310438	-0.0385648	0.00769699	5.4e-07
2	rs17738837	G	T	0.158773	-0.0162858	0.00364076	7.7e-06
2	rs115458621	G	A	0.100544	-0.0210889	0.00444503	2.1e-06
3	rs55888898	G	A	0.213497	-0.0150153	0.00323933	3.6e-06
4	rs2871406	T	C	0.472036	0.0120751	0.00269906	7.7e-06
7	rs117834141	G	A	0.0668308	-0.0236936	0.00533417	8.9e-06
8	rs11204010	T	A	0.142617	-0.0180146	0.00383069	2.6e-06
9	rs7030685	G	C	0.474257	0.0124889	0.00264966	2.4e-06
9	rs111892487	T	C	0.0235889	-0.0408686	0.00874228	2.9e-06
10	rs12570042	A	G	0.124537	-0.0195239	0.00400064	1.1e-06
11	rs77874174	A	G	0.112271	-0.0187168	0.00422944	9.6e-06
13	rs9507799	T	C	0.461922	0.0126265	0.00268842	2.6e-06
15	rs56052861	C	T	0.121462	-0.0187565	0.00421447	8.6e-06
16	rs13337877	A	G	0.164213	-0.0198132	0.00362097	4.5e-08
16	rs111490410	C	T	0.0124958	-0.0566186	0.0120196	2.5e-06
19	rs12974710	T	C	0.12228	-0.020389	0.00405149	4.8e-07
GCST90032179
Number	SNP	alt	ref	EAF	BETA	SE	p
2	rs3940549	G	A	0.421891	0.0856809	0.00684579	6.1e-36
2	rs7369560	C	T	0.0450924	0.0761084	0.0161327	2.4e-06
4	rs72660102	G	A	0.0784297	0.0581274	0.0123557	2.5e-06
4	rs12501985	G	A	0.185324	0.0388009	0.00864	7.1e-06
5	rs10440729	T	C	0.173411	0.0410487	0.00881147	3.2e-06
6	rs472059	A	G	0.321387	0.0367925	0.00715519	2.7e-07
6	rs117583045	A	C	0.0563916	-0.0648764	0.0146634	9.7e-06
7	rs143755003	T	C	0.025561	-0.0964529	0.0213046	6e-06
10	rs11012543	G	A	0.013509	0.130345	0.0287948	6e-06
12	rs4764026	C	A	0.357958	0.0339505	0.00697091	1.1e-06
14	rs7156582	A	T	0.185714	0.0387383	0.00861581	6.9e-06
15	rs3803488	A	G	0.226043	0.0368617	0.00798195	3.9e-06
20	rs116980236	G	A	0.0637829	-0.0635304	0.01376	3.9e-06
20	rs116897774	T	C	0.0105183	0.151975	0.032838	3.7e-06
20	rs6067586	A	G	0.0191261	0.116407	0.0245081	2e-06
GCST90032180
Number	SNP	alt	ref	EAF	BETA	SE	p
2	rs2164706	C	G	0.153084	0.0311264	0.00696623	7.9e-06
2	rs3940549	G	A	0.421891	0.050729	0.00513697	5.3e-23
5	rs10440729	T	C	0.173411	0.0294462	0.00661194	8.4e-06
6	rs2983215	A	G	0.276251	-0.0254038	0.0055947	5.6e-06
7	rs797815	A	C	0.223312	-0.0273506	0.00601988	5.5e-06
8	rs112134915	G	A	0.0282142	0.0694174	0.0153756	6.3e-06
8	rs62484243	T	G	0.095639	0.0400151	0.00848481	2.4e-06
9	rs1890115	T	G	0.147355	-0.0318961	0.00708692	6.8e-06
10	rs2250301	A	G	0.377686	-0.0229346	0.00516973	9.2e-06
12	rs771997	A	G	0.277544	-0.0250611	0.00558648	7.3e-06
13	rs6492094	C	T	0.31555	0.0246117	0.0055456	9.1e-06
15	rs35307665	T	C	0.172833	-0.031698	0.00670697	2.3e-06
20	rs73101198	C	T	0.0468165	0.0532742	0.01196	8.4e-06
GCST90032181
Number	SNP	alt	ref	EAF	BETA	SE	p
1	rs17091560	T	G	0.354191	0.0469395	0.010566	8.9e-06
2	rs113201217	T	C	0.0148498	0.197561	0.0419434	2.5e-06
2	rs3940549	G	A	0.421891	0.123463	0.0103317	6.5e-33
2	rs116311695	G	C	0.0174272	-0.177325	0.0389791	5.4e-06
3	rs71323798	G	A	0.0604517	-0.0949988	0.0213458	8.6e-06
5	rs10440729	T	C	0.173411	0.0624891	0.0132993	2.6e-06
6	rs472059	A	G	0.321387	0.0530637	0.0107976	8.9e-07
8	rs71513754	T	C	0.0591025	-0.0953413	0.0214991	9.2e-06
8	rs76648959	A	G	0.0373665	-0.129661	0.026469	9.7e-07
10	rs72781019	T	A	0.0126646	0.2057	0.0452761	5.5e-06
12	rs2300246	T	A	0.247104	0.0554716	0.0116406	1.9e-06
20	rs116980236	G	A	0.0637829	-0.0922762	0.0207681	8.9e-06
20	rs116897774	T	C	0.0105183	0.225686	0.0495628	5.3e-06
GCST90032182
Number	SNP	alt	ref	EAF	BETA	SE	p
1	rs115275374	T	C	0.0351763	-0.20836	0.0464876	7.4e-06
2	rs10498122	T	A	0.0414873	-0.194491	0.0435015	7.8e-06
2	rs150195406	T	C	0.0705313	0.148125	0.0334119	9.3e-06
5	rs145825934	A	C	0.0289416	0.230205	0.0514158	7.6e-06
6	rs9273487	G	A	0.266989	-0.114566	0.0194374	3.8e-09
8	rs7836768	G	A	0.376137	-0.082043	0.0177492	3.8e-06
9	rs10972531	C	T	0.43128	0.0781078	0.017345	6.7e-06
11	rs2456556	A	G	0.200673	0.0979141	0.0211856	3.8e-06
12	rs146505472	G	C	0.0173435	-0.306083	0.0655829	3.1e-06
16	rs215095	G	A	0.210629	-0.0946242	0.0208801	5.8e-06
16	rs117149799	G	C	0.0372359	0.206501	0.045503	5.7e-06
17	rs783251	A	G	0.0403827	0.197431	0.0437049	6.3e-06
19	rs150639620	T	G	0.0414704	0.215365	0.0432182	6.3e-07
22	rs8135707	T	C	0.0174702	-0.289594	0.0654743	9.7e-06
GCST90032183
Number	SNP	alt	ref	EAF	BETA	SE	p
1	rs6427397	T	C	0.390564	0.112636	0.0194835	7.4e-09
1	rs7515552	A	G	0.0114517	0.411611	0.0890693	3.8e-06
2	rs142424565	A	G	0.0241373	0.292508	0.061542	2e-06
3	rs6799456	T	C	0.177864	0.116139	0.0245918	2.3e-06
3	rs409972	C	A	0.416907	-0.0866041	0.0191891	6.4e-06
3	rs1543247	G	C	0.017839	0.35097	0.0715696	9.4e-07
3	rs114151759	G	A	0.0776225	0.161711	0.0352602	4.5e-06
3	rs34935748	G	T	0.249159	0.097063	0.021765	8.2e-06
3	rs13087765	T	G	0.284162	0.103438	0.0208739	7.2e-07
4	rs35187774	T	C	0.0335992	0.253428	0.0521041	1.2e-06
4	rs151213409	C	T	0.0141095	0.379393	0.0801805	2.2e-06
5	rs35746165	A	T	0.470568	0.088289	0.0189138	3e-06
7	rs117756856	A	G	0.0167484	0.355377	0.0735675	1.4e-06
8	rs5009626	C	T	0.494911	-0.089156	0.0193945	4.3e-06
8	rs73666217	A	C	0.0299426	0.263187	0.0555388	2.1e-06
8	rs115278211	C	A	0.0288042	0.252169	0.0563035	7.5e-06
9	rs137941189	C	T	0.0106383	0.41827	0.0917081	5.1e-06
10	rs11256400	G	A	0.0359422	0.225559	0.0503856	7.6e-06
14	rs61022210	T	C	0.00898254	0.520887	0.100222	2e-07
14	rs71417993	A	C	0.0440804	0.217264	0.0463175	2.7e-06
17	rs1380737	A	T	0.165879	0.115531	0.0256643	6.7e-06
18	rs4890815	G	C	0.0118408	0.418757	0.0870327	1.5e-06
19	rs12981803	C	T	0.177273	-0.113501	0.0251266	6.3e-06
GCST90032184
Number	SNP	alt	ref	EAF	BETA	SE	p
1	rs78147929	T	C	0.118886	-0.0448436	0.00901846	6.6e-07
2	rs6714153	G	T	0.18061	-0.0356844	0.00768932	3.5e-06
2	rs72771466	T	C	0.0311126	0.0961387	0.0169482	1.4e-08
5	rs6885159	G	A	0.162244	0.0355503	0.00792293	7.2e-06
8	rs2213902	C	G	0.0794867	-0.0548863	0.0109152	4.9e-07
8	rs7820268	T	C	0.28473	0.0301624	0.00647545	3.2e-06
9	rs145111742	T	C	0.0196029	-0.0972476	0.0212841	4.9e-06
12	rs77140898	G	A	0.0363636	0.0741914	0.0156194	2e-06
13	rs4943236	C	T	0.299966	0.0295093	0.00633764	3.2e-06
14	rs2064827	C	A	0.144487	0.0373512	0.00833528	7.4e-06
19	rs348373	T	C	0.133593	0.0385667	0.0086552	8.4e-06
19	rs3787041	T	C	0.0991969	0.0437855	0.0097248	6.7e-06
22	rs56204460	C	T	0.116111	0.0418737	0.0091829	5.1e-06
GCST90032185
Number	SNP	alt	ref	EAF	BETA	SE	p
1	rs116278987	G	A	0.0397535	-0.185483	0.0413327	7.2e-06
2	rs12473111	A	G	0.0359797	-0.23729	0.0433455	4.4e-08
2	rs2161973	A	T	0.497087	-0.0775488	0.0167223	3.5e-06
2	rs56173852	T	C	0.0297338	0.231136	0.0472752	1e-06
3	rs73095820	T	C	0.061701	-0.15082	0.0335423	6.9e-06
3	rs77459461	C	A	0.023299	-0.255893	0.0532281	1.5e-06
6	rs481706	T	C	0.38487	-0.0752552	0.0164889	5e-06
9	rs62533202	C	T	0.0148865	-0.295141	0.0659109	7.5e-06
11	rs2118360	T	C	0.0125042	-0.356371	0.0726442	9.3e-07
11	rs79781895	T	C	0.0875336	-0.130841	0.0286542	5e-06
12	rs2900485	T	C	0.0422679	-0.189025	0.0402868	2.7e-06
16	rs4843605	T	C	0.378621	-0.0750576	0.0168474	8.4e-06
17	rs62052275	A	G	0.209603	0.0924896	0.0197631	2.9e-06
17	rs1634332	G	A	0.297573	-0.0804556	0.0180481	8.3e-06
19	rs113812503	A	G	0.0203927	0.260371	0.0574953	5.9e-06
20	rs143127636	T	A	0.0219217	-0.278439	0.0549833	4.1e-07
22	rs112473938	A	G	0.0206584	0.257016	0.0563412	5.1e-06
GCST90032186
Number	SNP	alt	ref	EAF	BETA	SE	p
3	rs116240643	T	C	0.0111298	0.312204	0.0697253	7.5e-06
3	rs76064520	A	C	0.0454316	-0.167056	0.0344455	1.2e-06
5	rs159515	C	T	0.3734	0.066761	0.0149244	7.7e-06
5	rs191639411	A	G	0.056737	-0.139647	0.0315002	9.3e-06
6	rs112166600	C	T	0.0296429	-0.190456	0.0421828	6.3e-06
9	rs112122255	T	C	0.0660329	-0.139342	0.0297145	2.7e-06
10	rs34312679	C	T	0.241263	0.0777328	0.0170988	5.5e-06
11	rs907203	G	A	0.448287	-0.0670799	0.014629	4.5e-06
11	rs7109714	C	G	0.0395556	-0.171839	0.037887	5.7e-06
11	rs55683640	C	A	0.0487057	0.149992	0.0337159	8.6e-06
12	rs73187158	T	C	0.0440054	-0.162729	0.0354281	4.4e-06
12	rs61941270	C	G	0.0903574	0.116199	0.0253397	4.5e-06
16	rs1730971	T	A	0.18912	0.0828834	0.0184839	7.3e-06
16	rs75266414	C	G	0.142725	-0.0996219	0.0209903	2.1e-06
17	rs4556838	A	C	0.461402	-0.0656847	0.014385	5e-06
17	rs1871324	T	G	0.287969	0.0728245	0.0162868	7.8e-06
17	rs76873365	A	C	0.0366855	-0.197486	0.0388194	3.6e-07
18	rs1398956	A	G	0.0157983	-0.32067	0.057986	3.2e-08
GCST90032187
Number	SNP	alt	ref	EAF	BETA	SE	p
3	rs6777806	A	G	0.368942	-0.0552508	0.0122063	6e-06
4	rs13140638	A	C	0.0306826	0.174562	0.0344008	3.9e-07
4	rs72717131	C	T	0.030334	0.167584	0.0347729	1.4e-06
5	rs35741	G	T	0.293933	-0.0618174	0.0131504	2.6e-06
5	rs250083	T	C	0.169415	0.0725504	0.0163428	9e-06
6	rs752727	G	A	0.0757627	-0.105977	0.0224356	2.3e-06
7	rs117557870	T	C	0.0424552	0.134966	0.0294431	4.6e-06
8	rs62502155	T	C	0.0120866	0.307901	0.0542277	1.4e-08
8	rs3780030	C	T	0.240916	0.0621357	0.0139173	8e-06
8	rs72683367	T	C	0.0655581	0.105977	0.0239378	9.5e-06
9	rs12236763	C	G	0.230391	0.0646844	0.013921	3.4e-06
11	rs61901912	G	A	0.127314	-0.0795757	0.0177583	7.4e-06
12	rs60703460	G	T	0.267289	0.0600599	0.0133803	7.2e-06
12	rs11615164	A	G	0.0384875	-0.138686	0.0304005	5.1e-06
15	rs2063902	A	G	0.0178841	-0.203267	0.0449243	6e-06
15	rs1392164	T	C	0.0294566	0.157114	0.035292	8.5e-06
16	rs11860707	A	C	0.0142761	0.231135	0.0502417	4.2e-06
18	rs35171791	T	C	0.075606	0.110009	0.0225686	1.1e-06
19	rs150759482	A	G	0.0131424	0.281051	0.0525054	8.7e-08
19	rs7250983	A	G	0.0139825	0.22674	0.0506797	7.7e-06
19	rs62103331	G	A	0.0320415	0.152383	0.0338119	6.6e-06
GCST90032188
Number	SNP	alt	ref	EAF	BETA	SE	p
1	rs10785793	A	G	0.210216	-0.0149635	0.00335607	8.2e-06
1	rs115353976	T	C	0.0347351	0.0338631	0.00750925	6.5e-06
1	rs12720529	A	G	0.0235234	0.0420362	0.00903029	3.2e-06
2	rs62153550	T	G	0.0259609	0.0386248	0.00866223	8.2e-06
2	rs6759004	T	C	0.119688	-0.0185415	0.00419098	9.7e-06
3	rs71310518	C	T	0.211445	-0.0153128	0.00341067	7.1e-06
3	rs11720343	G	C	0.161564	-0.017236	0.00371574	3.5e-06
5	rs72710623	G	C	0.100119	-0.0203918	0.00459034	8.9e-06
5	rs6866985	T	C	0.170455	0.0159764	0.00360184	9.2e-06
6	rs17646004	T	C	0.0803918	0.0224007	0.00504352	8.9e-06
7	rs62463250	C	A	0.142371	-0.0188957	0.00395694	1.8e-06
7	rs62477573	G	C	0.114709	0.019673	0.00434805	6.1e-06
9	rs76893631	C	T	0.0372286	0.0347115	0.00719196	1.4e-06
10	rs10733962	A	G	0.193684	-0.0153406	0.00343692	8.1e-06
11	rs3781800	T	G	0.112181	0.0197711	0.00441484	7.5e-06
11	rs4645932	T	C	0.0664818	0.0242386	0.00543186	8.1e-06
12	rs142956197	C	T	0.0252072	0.0395076	0.00877507	6.7e-06
13	rs9506420	C	T	0.0366795	0.0355162	0.00730646	1.2e-06
15	rs2586183	T	A	0.454492	0.0128685	0.00270837	2e-06
17	rs4794088	A	G	0.281141	0.0139922	0.00310925	6.8e-06
19	rs62123114	C	G	0.0185839	0.04521	0.0101682	8.7e-06
20	rs328501	C	G	0.321326	-0.0170641	0.00296328	8.5e-09
22	rs118100157	A	G	0.0208789	0.0445805	0.00965115	3.9e-06
GCST90032189
Number	SNP	alt	ref	EAF	BETA	SE	p
1	rs6697926	C	T	0.361313	0.0483724	0.00886599	4.9e-08
2	rs34149604	T	C	0.292405	0.0422683	0.0093334	5.9e-06
2	rs6711301	C	T	0.0510721	-0.0864091	0.0192541	7.2e-06
3	rs11709003	A	C	0.294708	0.0413759	0.00928569	8.4e-06
3	rs77085425	C	A	0.0236274	0.126865	0.0283422	7.6e-06
4	rs6834989	C	T	0.326897	0.0423093	0.00916419	3.9e-06
4	rs139588694	G	A	0.0157913	0.158035	0.0340804	3.5e-06
5	rs6866016	A	G	0.150378	0.0580378	0.0117835	8.4e-07
6	rs1599011	T	G	0.364858	-0.0404217	0.00875908	3.9e-06
6	rs76013864	C	T	0.0329246	0.107349	0.0238905	7e-06
7	rs13222101	G	A	0.150637	-0.0526648	0.0119013	9.6e-06
12	rs242021	C	T	0.245113	-0.0439852	0.0098012	7.2e-06
15	rs7165513	T	A	0.216556	0.0494512	0.0104332	2.1e-06
16	rs74838822	A	C	0.0174555	-0.151178	0.032556	3.4e-06
GCST90032190
Number	SNP	alt	ref	EAF	BETA	SE	p
1	rs61742849	A	G	0.0188917	0.137142	0.0267657	3e-07
2	rs4674463	A	C	0.0716093	-0.0710934	0.0143534	7.3e-07
3	rs17258709	A	G	0.146414	-0.0480784	0.0105296	5e-06
4	rs3911603	C	T	0.165043	-0.0438764	0.00992335	9.8e-06
6	rs2852623	T	C	0.127107	-0.0556296	0.0111079	5.5e-07
6	rs139195374	C	T	0.0769656	0.0655593	0.0146199	7.3e-06
7	rs4722327	T	G	0.43882	0.034588	0.00738657	2.8e-06
8	rs1016579	A	G	0.0424043	0.0817956	0.0181092	6.3e-06
9	rs7043204	G	A	0.203498	0.0414647	0.00909919	5.2e-06
10	rs2797887	C	T	0.0197612	0.119365	0.0265818	7.1e-06
11	rs2283177	T	C	0.0587888	0.0714829	0.0155977	4.6e-06
11	rs145171932	A	G	0.0272972	0.123477	0.0225103	4.1e-08
12	rs76928381	T	C	0.0166695	0.153177	0.0290407	1.3e-07
13	rs118162561	C	G	0.0326105	0.0961169	0.020823	3.9e-06
19	rs143347000	A	G	0.0910088	0.0574873	0.012811	7.2e-06
GCST90032191
Number	SNP	alt	ref	EAF	BETA	SE	p
1	rs13374146	C	T	0.0998612	0.0688409	0.0138571	6.8e-07
1	rs72633018	T	C	0.104146	0.0662085	0.0135151	9.6e-07
1	rs79027827	A	G	0.0133748	0.163155	0.0354868	4.3e-06
1	rs36073842	C	G	0.053151	0.0868516	0.0183424	2.2e-06
2	rs2406603	T	C	0.0146613	0.15323	0.0342986	7.9e-06
3	rs41265405	T	C	0.0227731	0.121073	0.0270108	7.4e-06
3	rs6797860	A	G	0.344747	0.0501061	0.00901749	2.8e-08
4	rs116817680	A	C	0.0193147	0.130015	0.0291755	8.3e-06
4	rs115663226	A	G	0.0177909	0.138545	0.0313087	9.6e-06
4	rs4476671	C	T	0.359801	0.0378549	0.00854368	9.4e-06
5	rs114029987	T	C	0.0118927	0.167225	0.0374666	8.1e-06
5	rs10073754	G	A	0.119708	0.0597209	0.0127146	2.6e-06
6	rs78613394	G	A	0.0159511	0.194369	0.0327134	2.8e-09
9	rs7047189	C	G	0.197161	-0.0497381	0.0102346	1.2e-06
11	rs79345250	C	T	0.0521917	0.0896092	0.0183788	1.1e-06
13	rs12184590	A	G	0.0767638	0.0691019	0.0155286	8.6e-06
14	rs140944564	T	A	0.0113714	0.186157	0.0380046	9.7e-07
15	rs692938	G	T	0.16462	0.048726	0.0110129	9.7e-06
18	rs116960684	T	C	0.0403912	0.0998411	0.0209755	1.9e-06
18	rs117707379	A	C	0.0133808	0.160876	0.0357729	6.9e-06
19	rs502102	A	T	0.462417	0.0380007	0.00832515	5e-06
19	rs2657916	A	G	0.116752	0.0609964	0.0127445	1.7e-06
21	rs16986570	T	C	0.0161399	0.147612	0.0325774	5.9e-06
22	rs117881779	T	C	0.0263957	0.117344	0.0254334	4e-06
GCST90032192
Number	SNP	alt	ref	EAF	BETA	SE	p
1	rs12403333	C	G	0.0816961	-0.0419748	0.00814189	2.5e-07
1	rs187278301	A	G	0.0387271	-0.0516342	0.0114975	7.1e-06
2	rs2005255	G	A	0.0455161	-0.0614355	0.0107976	1.3e-08
2	rs11683301	T	C	0.0528318	-0.0448239	0.0100365	8e-06
4	rs28715598	T	C	0.417319	-0.0218903	0.00457066	1.7e-06
5	rs10069877	A	G	0.227342	-0.0243842	0.00535929	5.4e-06
7	rs17407962	C	T	0.127248	-0.0299235	0.00665537	6.9e-06
8	rs78877230	T	C	0.170662	0.0276926	0.00593026	3e-06
8	rs4324912	C	T	0.42762	0.0211039	0.00453462	3.3e-06
9	rs4740421	C	T	0.269532	0.0241986	0.00513066	2.4e-06
13	rs55643638	A	G	0.0717764	0.0391436	0.00866763	6.3e-06
13	rs71431495	T	C	0.0187785	-0.0740714	0.0165437	7.6e-06
15	rs141785353	T	C	0.0386685	0.0533591	0.0116439	4.6e-06
19	rs62126240	T	C	0.05754	0.0440051	0.00966137	5.2e-06
20	rs116901476	A	G	0.0254266	0.0654158	0.0141611	3.8e-06
22	rs4820366	G	A	0.0473773	-0.0473658	0.0105705	7.4e-06
GCST90032193
Number	SNP	alt	ref	EAF	BETA	SE	p
1	rs12403333	C	G	0.0816961	-0.0386789	0.00760078	3.6e-07
2	rs2005255	G	A	0.0455161	-0.0587374	0.0100799	5.6e-09
2	rs11683301	T	C	0.0528318	-0.04195	0.00936942	7.6e-06
2	rs145842565	G	A	0.0606265	0.0384688	0.00869193	9.6e-06
2	rs182229451	T	C	0.0242112	0.0642229	0.0137133	2.8e-06
4	rs28715598	T	C	0.417319	-0.0200986	0.00426688	2.5e-06
5	rs10069877	A	G	0.227342	-0.0232158	0.00500315	3.5e-06
8	rs78877230	T	C	0.170662	0.0265641	0.00553607	1.6e-06
8	rs4324912	C	T	0.42762	0.0189508	0.0042332	7.6e-06
9	rs4740421	C	T	0.269532	0.0222575	0.00478965	3.4e-06
11	rs495314	C	A	0.0378533	-0.0493505	0.0110209	7.5e-06
13	rs55643638	A	G	0.0717764	0.0371345	0.00809155	4.4e-06
13	rs71431495	T	C	0.0187785	-0.0682503	0.0154441	9.9e-06
15	rs141785353	T	C	0.0386685	0.0490904	0.01087	6.3e-06
15	rs139029665	T	C	0.0107065	-0.0911341	0.0203138	7.2e-06
19	rs62126240	T	C	0.05754	0.0418273	0.00901926	3.5e-06
20	rs116901476	A	G	0.0254266	0.0607725	0.0132199	4.3e-06
22	rs73150855	T	C	0.0425299	-0.0461902	0.0104321	9.5e-06
22	rs4820366	G	A	0.0473773	-0.0453718	0.00986804	4.3e-06
GCST90032194
Number	SNP	alt	ref	EAF	BETA	SE	p
2	rs2337372	A	G	0.25021	-0.0266816	0.00578824	4e-06
4	rs78292477	A	C	0.0167199	-0.106814	0.0195817	4.9e-08
5	rs72761817	G	A	0.0106992	-0.113498	0.0239062	2.1e-06
7	rs2396112	T	C	0.259549	-0.0255641	0.00577113	9.4e-06
9	rs4320627	G	A	0.270238	-0.0272334	0.00562439	1.3e-06
10	rs117572057	C	A	0.0099849	-0.112162	0.024894	6.6e-06
11	rs323639	G	A	0.0339517	0.0650447	0.013922	3e-06
12	rs11054070	C	G	0.125759	-0.033345	0.00752729	9.4e-06
12	rs11106355	G	A	0.279116	-0.0273302	0.0055749	9.5e-07
13	rs144125979	T	C	0.0305847	0.0679428	0.0148068	4.5e-06
16	rs76135523	T	G	0.0344357	-0.062815	0.0138183	5.5e-06
18	rs75066972	A	G	0.0209814	-0.0844413	0.0175499	1.5e-06
20	rs73618623	T	C	0.0857652	0.0402828	0.00899324	7.5e-06
22	rs28495372	A	G	0.0758692	0.0440096	0.00945192	3.2e-06
GCST90032195
Number	SNP	alt	ref	EAF	BETA	SE	p
1	rs142752106	C	G	0.050608	0.0672541	0.0145762	4e-06
1	rs544038	C	T	0.0144611	0.125588	0.0267584	2.7e-06
1	rs76980483	T	C	0.0155248	0.118754	0.0257583	4e-06
2	rs1518655	A	G	0.194047	-0.0381364	0.00818362	3.2e-06
2	rs78875968	G	C	0.0133243	0.131684	0.0278415	2.2e-06
3	rs1072655	C	A	0.342344	0.0304568	0.00671913	5.8e-06
4	rs112290424	T	G	0.0119288	0.132109	0.0291673	5.9e-06
6	rs10428725	T	C	0.234265	-0.0347278	0.00760792	5e-06
6	rs6932768	C	A	0.491573	-0.0300223	0.00636178	2.4e-06
6	rs116848262	T	C	0.0523118	0.0649885	0.0142683	5.2e-06
7	rs6949097	T	C	0.445459	-0.0316359	0.00643272	8.7e-07
9	rs10810886	G	A	0.240057	0.033009	0.00746291	9.7e-06
10	rs1077746	T	C	0.421782	-0.0301449	0.00662331	5.3e-06
11	rs9735474	A	G	0.387012	-0.0301297	0.00658898	4.8e-06
12	rs79402960	C	A	0.0158891	0.114731	0.0256135	7.5e-06
12	rs3825195	C	T	0.437374	0.0284599	0.00643008	9.6e-06
12	rs67547277	G	A	0.00974462	0.158627	0.0326147	1.2e-06
12	rs76692993	G	A	0.0129717	0.125369	0.0281897	8.7e-06
13	rs9565250	C	T	0.0737055	-0.0559564	0.0122791	5.2e-06
14	rs12890629	G	A	0.110707	0.0461918	0.0102877	7.1e-06
15	rs114822688	A	G	0.0293022	0.0862482	0.0189717	5.5e-06
22	rs181415	A	G	0.362628	-0.0318356	0.00684863	3.3e-06
GCST90032196
Number	SNP	alt	ref	EAF	BETA	SE	p
1	rs10916144	A	T	0.243794	0.0231239	0.00519986	8.7e-06
2	rs62114735	G	A	0.0368135	-0.0531453	0.0118978	7.9e-06
2	rs17024692	G	A	0.132259	-0.0314864	0.00667991	2.4e-06
4	rs1567477	A	G	0.305233	-0.022825	0.00482897	2.3e-06
7	rs2644302	T	C	0.13414	-0.0293723	0.00658322	8.1e-06
8	rs13259457	G	C	0.106675	-0.0324123	0.00721811	7.1e-06
8	rs77844978	A	G	0.0228879	-0.0655817	0.0147646	8.9e-06
9	rs10122182	T	C	0.358307	-0.0213857	0.00463971	4e-06
10	rs35086974	G	A	0.199916	-0.0248818	0.00555039	7.4e-06
11	rs7925814	A	G	0.214105	0.0256372	0.00541206	2.2e-06
11	rs118154512	A	G	0.053247	-0.0474755	0.00988468	1.6e-06
18	rs116196949	T	C	0.0214863	-0.0707871	0.0153506	4e-06
19	rs138330498	A	G	0.0341699	-0.0553199	0.0122667	6.5e-06
19	rs111785063	A	G	0.0287715	0.0588879	0.0133233	9.9e-06
19	rs4803162	G	A	0.214468	-0.025242	0.00541855	3.2e-06
20	rs6106640	A	G	0.102575	-0.0335988	0.00739349	5.5e-06
20	rs76485293	C	G	0.040658	0.0611516	0.0111136	3.7e-08
21	rs117569402	C	T	0.0144854	0.0846476	0.0180622	2.8e-06
GCST90032197
Number	SNP	alt	ref	EAF	BETA	SE	p
1	rs3118061	G	A	0.157386	0.0300624	0.00668873	7e-06
1	rs4375236	T	C	0.133485	-0.032928	0.00715234	4.1e-06
2	rs34474338	T	C	0.462436	0.0228318	0.00495641	4.1e-06
3	rs7632521	A	G	0.0412538	0.0590031	0.0125356	2.5e-06
3	rs73112334	C	G	0.435087	-0.0220101	0.00492985	8e-06
3	rs4679683	T	C	0.229565	-0.028072	0.00590763	2e-06
5	rs144330193	T	C	0.0185216	0.0919923	0.0184112	5.8e-07
5	rs34567330	C	G	0.440268	0.0229138	0.00513799	8.2e-06
9	rs141419882	C	G	0.0148965	-0.0903142	0.0203184	8.8e-06
9	rs7030685	G	C	0.474257	0.0274235	0.00491233	2.4e-08
9	rs4422885	A	G	0.048273	-0.0511303	0.0114446	7.9e-06
9	rs77677735	A	G	0.0133613	-0.0946509	0.0212994	8.8e-06
11	rs10501481	G	A	0.0770072	-0.0407982	0.00913693	8e-06
14	rs35919189	C	T	0.0637406	-0.0469757	0.0100875	3.2e-06
15	rs1635166	C	T	0.0336417	0.0607466	0.0135682	7.6e-06
16	rs148358229	A	G	0.0347612	-0.0597385	0.0134873	9.5e-06
19	rs113104285	G	A	0.0194838	-0.0783019	0.0176494	9.1e-06
19	rs10423964	T	C	0.274411	0.0254183	0.00563601	6.5e-06
GCST90032198
Number	SNP	alt	ref	EAF	BETA	SE	p
1	rs34653201	A	G	0.0337895	-0.0351142	0.00780142	6.8e-06
2	rs1371483	T	C	0.0480364	0.0311724	0.0064905	1.6e-06
2	rs112709876	T	C	0.0287502	0.0378407	0.00846347	7.8e-06
2	rs1879087	C	T	0.0677321	-0.0261238	0.00563526	3.6e-06
2	rs4973125	G	A	0.321807	0.0136924	0.00302089	5.8e-06
3	rs3774209	A	C	0.394164	-0.0141214	0.00288646	1e-06
3	rs6763811	C	T	0.318764	-0.017089	0.00299326	1.1e-08
4	rs17672625	G	A	0.126873	-0.0189572	0.00422595	7.3e-06
6	rs11964056	T	C	0.0894507	0.0222796	0.00491973	5.9e-06
6	rs114697521	C	T	0.0195352	0.0502133	0.0102809	1e-06
6	rs1709180	A	G	0.0629371	0.0263468	0.00579719	5.5e-06
17	rs79253912	A	G	0.0295889	-0.0385864	0.00844046	4.8e-06
19	rs143048866	T	C	0.0528157	-0.0293428	0.0063871	4.3e-06
21	rs9979304	G	A	0.437819	-0.01306	0.00284052	4.3e-06
GCST90032199
Number	SNP	alt	ref	EAF	BETA	SE	p
1	rs4575107	G	A	0.214924	-0.0131305	0.00282374	3.3e-06
3	rs9836224	T	C	0.318826	-0.0139704	0.00246722	1.5e-08
3	rs75816161	C	T	0.0349697	0.0296759	0.00632002	2.7e-06
3	rs55888898	G	A	0.213497	0.0129486	0.00282771	4.7e-06
4	rs34555856	A	G	0.0503166	0.0269102	0.00534625	4.8e-07
4	rs62324492	T	A	0.0158382	0.0426718	0.00900297	2.1e-06
5	rs79539842	A	G	0.0331985	0.0288312	0.00646609	8.2e-06
7	rs80121911	G	C	0.0110511	0.0587665	0.0111626	1.4e-07
8	rs2930372	A	G	0.0678265	0.0209666	0.00456128	4.3e-06
8	rs13274629	A	C	0.144655	0.0145656	0.00328341	9.2e-06
8	rs117830300	A	G	0.0559032	0.0234899	0.00506106	3.5e-06
10	rs2492380	C	T	0.0128184	0.0475304	0.0103628	4.5e-06
11	rs144152600	A	C	0.0489647	0.0265415	0.00536735	7.6e-07
11	rs186791515	G	A	0.0172298	-0.0467388	0.00874329	9e-08
20	rs76485293	C	G	0.040658	-0.0262888	0.0057961	5.7e-06
GCST90032200
Number	SNP	alt	ref	EAF	BETA	SE	p
1	rs12045973	T	C	0.241256	-0.00942261	0.00199661	2.4e-06
2	rs4988235	G	A	0.414723	-0.0100068	0.00176621	1.5e-08
3	rs77458651	A	G	0.166525	-0.0107196	0.00229813	3.1e-06
3	rs111440950	G	A	0.0116905	-0.0357045	0.00804287	9e-06
3	rs34746575	A	G	0.0524987	-0.0172086	0.0038763	9e-06
5	rs77397796	T	C	0.0128075	0.0345762	0.00768347	6.8e-06
7	rs141470488	A	G	0.0120087	0.040303	0.00784663	2.8e-07
8	rs1989105	C	G	0.396862	0.00843744	0.00176278	1.7e-06
8	rs55889810	A	G	0.0459028	0.0184558	0.00413182	7.9e-06
11	rs4910383	T	C	0.0432838	0.0217642	0.00416474	1.7e-07
11	rs12417836	T	C	0.0655821	0.0163911	0.00347073	2.3e-06
11	rs112065305	A	G	0.0693857	0.015126	0.00338216	7.7e-06
12	rs12579191	C	T	0.131561	0.011348	0.00250207	5.7e-06
14	rs72642602	T	C	0.0754237	0.0154549	0.00326263	2.2e-06
15	rs112353795	C	T	0.0402116	0.0195711	0.00438566	8.1e-06
17	rs72843512	A	G	0.0785826	-0.0146231	0.00321467	5.4e-06
18	rs117505376	A	T	0.0498479	-0.0175595	0.00393913	8.3e-06
21	rs8133184	C	G	0.182945	0.0102439	0.00221329	3.7e-06
21	rs6517454	T	G	0.0301651	0.0243739	0.00505241	1.4e-06
GCST90032201
Number	SNP	alt	ref	EAF	BETA	SE	p
2	rs6714153	G	T	0.18061	-0.0306065	0.00672718	5.4e-06
2	rs12612811	C	T	0.189812	-0.0307312	0.00649968	2.3e-06
3	rs115056000	A	G	0.207914	0.0284359	0.00633882	7.3e-06
3	rs6770435	A	G	0.289624	0.0261349	0.00566271	3.9e-06
4	rs556746	A	G	0.0483384	-0.0523709	0.0118412	9.7e-06
6	rs72836154	G	C	0.0113713	0.109291	0.0238959	4.8e-06
6	rs9345991	A	T	0.347808	0.0238894	0.00540428	9.8e-06
6	rs73573552	A	G	0.450951	0.0234987	0.00519619	6.1e-06
7	rs74347426	C	G	0.0451442	0.0554115	0.0124433	8.5e-06
9	rs12683181	C	T	0.298645	0.0253811	0.00561384	6.2e-06
11	rs117726300	G	A	0.0349033	0.0617091	0.0139023	9e-06
13	rs748144	A	G	0.224717	0.0280776	0.00620811	6.1e-06
14	rs147784694	T	G	0.0348759	-0.0607719	0.01371	9.3e-06
14	rs80155722	A	G	0.0434931	0.0564745	0.0126741	8.4e-06
16	rs8061031	A	G	0.485734	0.0239125	0.00518744	4e-06
16	rs12448177	A	G	0.0189298	0.0865097	0.01892	4.8e-06
17	rs114602896	T	C	0.011377	0.124088	0.0243153	3.3e-07
18	rs80037567	A	C	0.0170786	0.0892936	0.0198063	6.5e-06
20	rs7263731	A	G	0.0119128	0.106109	0.0233157	5.3e-06
20	rs62216401	G	A	0.0330864	-0.0653123	0.0140744	3.5e-06
20	rs79833227	A	C	0.15853	-0.0311643	0.00700937	8.7e-06
GCST90032202
Number	SNP	alt	ref	EAF	BETA	SE	p
2	rs6714153	G	T	0.18061	-0.0279535	0.00599136	3.1e-06
2	rs182417149	G	A	0.0112852	-0.0995656	0.0215113	3.7e-06
2	rs191996265	G	A	0.046301	-0.0508481	0.0109116	3.2e-06
2	rs10201907	T	C	0.0279179	0.0641309	0.0137967	3.3e-06
3	rs12715572	A	G	0.276639	-0.0244572	0.0050943	1.6e-06
3	rs6804876	C	A	0.372222	-0.0267687	0.00471414	1.4e-08
5	rs74694536	A	G	0.067862	0.0427114	0.00920346	3.5e-06
7	rs140364652	A	C	0.0173518	0.0837255	0.01761	2e-06
9	rs10781012	G	A	0.13386	0.0301737	0.00667714	6.2e-06
9	rs7037436	G	T	0.456945	0.0208618	0.00459216	5.5e-06
9	rs11794103	A	C	0.322184	-0.023131	0.0049258	2.7e-06
10	rs17587238	A	G	0.0747146	0.0385592	0.00861643	7.6e-06
11	rs12275754	T	C	0.282225	0.0230648	0.00511803	6.6e-06
14	rs158106	G	T	0.358577	-0.0219	0.00474983	4e-06
17	rs74423748	A	G	0.011053	-0.0981993	0.0217775	6.5e-06
19	rs860180	C	T	0.232261	0.0249353	0.00538686	3.7e-06
GCST90032203
Number	SNP	alt	ref	EAF	BETA	SE	p
1	rs12757364	A	G	0.353861	0.015772	0.0033977	3.5e-06
2	rs115874215	A	G	0.0253952	0.047869	0.0102806	3.2e-06
3	rs71310518	C	T	0.211445	-0.0181349	0.00404036	7.2e-06
4	rs77922087	G	A	0.154479	0.0226566	0.00446826	4e-07
7	rs117789627	C	G	0.0178962	0.061194	0.0120949	4.2e-07
8	rs35450468	G	A	0.0727518	0.0297434	0.00624025	1.9e-06
10	rs2184422	T	C	0.346649	0.0149844	0.0033834	9.5e-06
13	rs138057271	T	G	0.0138446	0.0648391	0.0139261	3.2e-06
17	rs2875074	C	G	0.205098	0.019413	0.0040563	1.7e-06
17	rs72821769	A	G	0.121918	0.0261835	0.00500969	1.7e-07
17	rs8080418	T	C	0.26879	0.0171803	0.00366045	2.7e-06
17	rs117459480	A	G	0.0128918	0.0651368	0.0142792	5.1e-06
18	rs72895127	T	C	0.0300436	0.0520217	0.00939955	3.1e-08
18	rs150011658	C	T	0.0113636	0.0700329	0.0151182	3.6e-06
19	rs1862456	A	C	0.466408	-0.0149431	0.00325853	4.5e-06
GCST90032204
Number	SNP	alt	ref	EAF	BETA	SE	p
1	rs4255347	C	T	0.0443038	-0.0683033	0.0153913	9.1e-06
1	rs41285010	G	A	0.0315913	0.08974	0.0182341	8.6e-07
1	rs35908994	A	C	0.0402582	0.077261	0.0161797	1.8e-06
2	rs74743869	T	C	0.0886872	0.0506938	0.0114258	9.1e-06
2	rs11687684	T	C	0.197868	0.0379068	0.00794536	1.8e-06
2	rs10188368	A	G	0.124894	0.0432598	0.00966314	7.6e-06
2	rs78775534	G	A	0.0439161	0.0752356	0.0156059	1.4e-06
2	rs10201907	T	C	0.0279179	0.111219	0.0193523	9.1e-09
3	rs12630499	T	C	0.14763	-0.0404499	0.00908118	8.4e-06
4	rs13140008	A	G	0.0539451	0.0657781	0.0144521	5.3e-06
5	rs71597328	A	G	0.0570757	0.0740244	0.0137066	6.6e-08
7	rs55728141	A	C	0.0858782	0.0511359	0.0114573	8.1e-06
7	rs500907	A	G	0.34574	-0.0298278	0.00674385	9.7e-06
9	rs12350649	T	A	0.114639	-0.0469452	0.00985272	1.9e-06
9	rs73655567	A	C	0.0433755	0.073489	0.0155792	2.4e-06
11	rs11822329	T	C	0.237434	0.0342529	0.00755375	5.8e-06
12	rs7297939	A	G	0.314001	0.0337675	0.00685091	8.3e-07
14	rs2269322	T	C	0.397393	0.034321	0.0065262	1.4e-07
19	rs74172688	A	G	0.113279	-0.0451738	0.0102062	9.6e-06
GCST90032205
Number	SNP	alt	ref	EAF	BETA	SE	p
3	rs7349466	T	G	0.0643014	0.0539531	0.0115113	2.8e-06
3	rs113044297	T	C	0.0169834	0.120529	0.0218078	3.3e-08
3	rs12634628	G	T	0.257165	0.0307069	0.0064414	1.9e-06
4	rs74863371	A	C	0.053726	0.0556307	0.0124798	8.3e-06
4	rs17053293	C	T	0.0668683	-0.0500874	0.0113226	9.7e-06
5	rs384424	A	G	0.430684	-0.0256899	0.00575339	8e-06
9	rs76812958	G	T	0.0722922	0.0594986	0.0108597	4.3e-08
10	rs7358063	C	T	0.204076	0.0323437	0.00704862	4.5e-06
11	rs77899924	C	G	0.0189012	0.0945877	0.0205989	4.4e-06
12	rs75552976	C	A	0.0428302	0.0620437	0.0138405	7.4e-06
14	rs146002128	A	G	0.0682707	-0.0515116	0.0111796	4.1e-06
14	rs199576728	T	G	0.478471	0.0272245	0.00560805	1.2e-06
16	rs189277711	A	G	0.030764	0.0733058	0.016396	7.8e-06
19	rs10407857	A	G	0.147347	0.0427029	0.0079554	8e-08
19	rs1617582	T	C	0.0266712	0.0798027	0.0176245	6e-06
GCST90032206
Number	SNP	alt	ref	EAF	BETA	SE	p
1	rs149561196	C	T	0.025388	0.270476	0.0591149	4.8e-06
2	rs11681784	A	G	0.076897	0.154909	0.0349102	9.1e-06
2	rs36098468	T	C	0.156632	0.122212	0.0252655	1.3e-06
2	rs4954041	T	G	0.288335	0.0912994	0.0203416	7.2e-06
3	rs1851919	C	T	0.407557	-0.0854861	0.0188376	5.7e-06
4	rs9759894	A	G	0.234489	0.103125	0.0227242	5.7e-06
12	rs7138520	G	C	0.493439	0.104005	0.0186899	2.6e-08
12	rs10507182	C	A	0.133759	-0.120976	0.0273179	9.5e-06
12	rs12826938	C	G	0.040381	0.21852	0.046709	2.9e-06
14	rs4905257	G	C	0.467457	-0.0838573	0.0184838	5.7e-06
15	rs75406947	T	A	0.0255958	0.25641	0.0576125	8.6e-06
15	rs72751117	G	C	0.065578	0.171927	0.038069	6.3e-06
17	rs189148845	T	C	0.0144392	0.354985	0.0775721	4.7e-06
19	rs12978990	T	C	0.186226	-0.11134	0.0241678	4.1e-06
20	rs16985328	T	C	0.0590703	-0.176692	0.0393294	7e-06
22	rs5750782	A	G	0.280299	0.0913397	0.0203977	7.5e-06
GCST90032207
Number	SNP	alt	ref	EAF	BETA	SE	p
1	rs149561196	C	T	0.025388	0.273343	0.0562642	1.2e-06
1	rs77969904	A	G	0.023086	0.274313	0.0590701	3.4e-06
2	rs3754935	C	A	0.0578117	0.169694	0.0377568	7e-06
3	rs10510731	T	C	0.193657	0.112354	0.0224698	5.7e-07
4	rs145791346	T	C	0.0167343	0.309116	0.069153	7.8e-06
4	rs34760623	T	C	0.0299748	0.245941	0.0513769	1.7e-06
4	rs9759894	A	G	0.234489	0.100905	0.0216277	3.1e-06
7	rs57197355	C	T	0.11822	-0.123645	0.0272504	5.7e-06
7	rs61269211	A	G	0.135219	0.125397	0.0257311	1.1e-06
8	rs139389953	A	G	0.011402	0.466232	0.0826217	1.7e-08
10	rs11193092	C	T	0.0273834	0.239782	0.0539899	8.9e-06
11	rs61881773	C	T	0.0252321	0.254248	0.054798	3.5e-06
11	rs7927877	C	T	0.241344	0.0959895	0.020696	3.5e-06
11	rs61912384	A	G	0.15029	0.112245	0.024946	6.8e-06
12	rs73594223	G	C	0.0225888	0.28694	0.0596332	1.5e-06
12	rs73113075	T	C	0.0265823	-0.243542	0.054858	9e-06
12	rs12314696	C	T	0.0431498	0.195811	0.0431981	5.8e-06
14	rs12885338	T	C	0.322901	-0.0843342	0.0189146	8.2e-06
14	rs12436076	C	T	0.125357	-0.121437	0.0267624	5.7e-06
15	rs7179783	T	C	0.059764	0.170501	0.0378988	6.8e-06
20	rs3748487	A	G	0.0294513	0.236002	0.0520699	5.8e-06
GCST90032208
Number	SNP	alt	ref	EAF	BETA	SE	p
3	rs73166867	T	G	0.0296971	0.26287	0.0576417	5.1e-06
5	rs72758284	G	A	0.102018	0.147056	0.0328788	7.7e-06
5	rs116375699	T	G	0.0128723	0.404408	0.0868119	3.2e-06
7	rs57197355	C	T	0.11822	-0.141231	0.0304165	3.4e-06
7	rs7798323	C	T	0.444789	-0.090996	0.0197905	4.3e-06
7	rs1526413	A	G	0.189338	0.117066	0.0253942	4e-06
8	rs117800280	A	G	0.0114078	0.452717	0.0922112	9.1e-07
10	rs146892396	T	C	0.0334288	-0.247414	0.055003	6.9e-06
10	rs11193113	G	A	0.281397	0.101585	0.021843	3.3e-06
11	rs45591844	C	T	0.0411606	0.21873	0.0493939	9.5e-06
12	rs7138520	G	C	0.493439	0.108739	0.0198594	4.4e-08
14	rs11848326	T	G	0.125358	-0.132954	0.029882	8.6e-06
16	rs74459634	G	A	0.0148073	0.394481	0.0827514	1.9e-06
GCST90032209
Number	SNP	alt	ref	EAF	BETA	SE	p
1	rs35651442	A	G	0.0439394	-0.171978	0.0374428	4.4e-06
1	rs72738013	C	A	0.0439644	-0.169585	0.0373885	5.7e-06
2	rs66504906	G	A	0.410653	0.0798273	0.0157806	4.2e-07
3	rs56081869	T	C	0.0960299	-0.137901	0.0264385	1.8e-07
7	rs661492	C	T	0.198903	0.104143	0.0197135	1.3e-07
9	rs117609332	C	T	0.0317904	-0.201964	0.0438423	4.1e-06
10	rs12772528	G	A	0.245187	-0.0859115	0.0177929	1.4e-06
10	rs111956227	G	C	0.0244932	-0.223359	0.049729	7.1e-06
12	rs7967829	T	C	0.309504	0.092082	0.0165272	2.5e-08
12	rs11608374	A	G	0.042618	0.190287	0.0377478	4.6e-07
13	rs9538310	A	G	0.466954	0.0719804	0.0156082	4e-06
14	rs137997293	A	G	0.0253026	-0.217772	0.0489109	8.5e-06
15	rs79568257	T	C	0.0892647	0.124716	0.026862	3.4e-06
15	rs12438961	A	C	0.302288	0.0745664	0.0164915	6.1e-06
18	rs185713637	C	T	0.015869	0.338101	0.0609077	2.8e-08
GCST90032210
Number	SNP	alt	ref	EAF	BETA	SE	p
1	rs35699026	A	G	0.0259554	0.311402	0.0673944	3.8e-06
1	rs28410506	T	C	0.409404	-0.0983795	0.0217425	6e-06
2	rs6754404	C	G	0.201288	0.136699	0.0267244	3.1e-07
2	rs62150673	A	G	0.0678247	0.192207	0.0432003	8.6e-06
3	rs112150069	A	C	0.0184091	0.351207	0.0794364	9.8e-06
3	rs9866573	A	G	0.017163	0.374591	0.083224	6.8e-06
3	rs7432481	G	T	0.241626	0.114251	0.0258502	9.9e-06
4	rs111680464	G	C	0.0155502	0.408425	0.0875829	3.1e-06
4	rs72917071	G	A	0.0865237	0.213877	0.0381268	2e-08
4	rs4048724	G	A	0.0974476	-0.171685	0.0377125	5.3e-06
7	rs11764571	G	A	0.0464815	0.236249	0.0509346	3.5e-06
8	rs145451111	T	C	0.0344184	0.263726	0.0589258	7.6e-06
11	rs7130171	A	G	0.332008	-0.102988	0.0229333	7.1e-06
12	rs34600045	T	C	0.237872	-0.117293	0.0255049	4.2e-06
14	rs762088	G	C	0.0374807	0.276723	0.0565729	1e-06
16	rs1544954	A	G	0.26216	-0.116473	0.0246704	2.3e-06
16	rs1122322	A	G	0.493394	0.100669	0.0221713	5.6e-06
19	rs10421775	T	A	0.0505589	0.258163	0.049008	1.4e-07
20	rs6117930	G	A	0.348383	-0.101445	0.0223965	5.9e-06
GCST90032211
Number	SNP	alt	ref	EAF	BETA	SE	p
1	rs7531567	T	C	0.161592	-0.118671	0.0253891	3e-06
2	rs79212904	C	T	0.0673449	0.187398	0.0368828	3.8e-07
2	rs17796338	A	G	0.0380192	0.223078	0.0489796	5.3e-06
2	rs145700261	T	C	0.0369778	0.22959	0.0494767	3.5e-06
3	rs6438366	T	C	0.482301	0.0838619	0.0187558	7.8e-06
5	rs72781761	A	C	0.0739419	-0.164954	0.0350756	2.6e-06
6	rs2442749	C	T	0.254454	0.0984539	0.0213264	3.9e-06
6	rs236361	A	G	0.479831	0.0842801	0.0189046	8.3e-06
7	rs12154346	G	A	0.0429417	0.255706	0.0458292	2.4e-08
7	rs146494157	T	C	0.0122239	-0.378742	0.0855201	9.5e-06
8	rs187476590	C	T	0.0256907	0.26215	0.0589801	8.8e-06
12	rs117703564	G	A	0.012734	-0.373076	0.0835007	7.9e-06
16	rs112759957	T	G	0.0239384	0.276787	0.0611842	6.1e-06
18	rs12605244	A	G	0.195881	0.108365	0.0242809	8.1e-06
GCST90032212
Number	SNP	alt	ref	EAF	BETA	SE	p
2	rs187270717	T	C	0.0496132	-0.221752	0.0418108	1.1e-07
3	rs2221147	A	G	0.196214	-0.110742	0.0227206	1.1e-06
4	rs73200256	G	C	0.026763	0.301187	0.0549944	4.3e-08
4	rs145975951	C	T	0.0392754	0.208489	0.0464535	7.2e-06
4	rs4861409	T	C	0.234243	0.0946347	0.0213546	9.4e-06
5	rs12697473	T	A	0.230204	0.10245	0.0213353	1.6e-06
5	rs78426958	A	G	0.0738933	0.178603	0.0341434	1.7e-07
6	rs1932106	G	T	0.44842	0.0903299	0.0182186	7.1e-07
7	rs7777397	G	A	0.0479892	0.211042	0.0423985	6.4e-07
8	rs2685596	G	A	0.174838	0.10485	0.0236143	9e-06
10	rs77346846	A	G	0.00993099	0.413094	0.0906655	5.2e-06
12	rs78593901	A	T	0.110874	0.132501	0.0284886	3.3e-06
12	rs77719242	G	A	0.0813516	-0.150801	0.0331082	5.2e-06
16	rs34100780	A	G	0.147506	0.1131	0.0251524	6.9e-06
17	rs150910880	T	G	0.0178752	0.307923	0.0675506	5.2e-06
17	rs7223101	A	C	0.377836	-0.0845196	0.0185568	5.2e-06
19	rs3795066	C	T	0.417268	-0.0863463	0.0183499	2.5e-06
GCST90032213
Number	SNP	alt	ref	EAF	BETA	SE	p
2	rs7580217	C	T	0.163215	-0.0772644	0.0172545	7.5e-06
3	rs111980531	T	C	0.0411366	-0.147971	0.0322553	4.5e-06
3	rs141338253	C	T	0.0645753	0.122569	0.0272284	6.7e-06
3	rs28636613	G	C	0.060101	0.11875	0.0265704	7.8e-06
4	rs142192348	A	G	0.303038	0.0676743	0.0140351	1.4e-06
4	rs6822562	A	G	0.272065	0.0638095	0.0144225	9.7e-06
5	rs76485290	G	A	0.0457633	0.139546	0.0303562	4.3e-06
7	rs73139530	A	G	0.0833333	0.103793	0.0230902	7e-06
7	rs13438500	A	C	0.0839688	0.112362	0.0231243	1.2e-06
8	rs35627508	A	G	0.400767	-0.0615822	0.0131614	2.9e-06
8	rs9331945	G	A	0.0147306	-0.238382	0.0526085	5.9e-06
11	rs58506785	G	A	0.0415387	0.150435	0.0321679	2.9e-06
12	rs1871411	G	A	0.196474	-0.0769435	0.0163145	2.4e-06
12	rs35604439	C	A	0.0461382	0.169455	0.0304349	2.6e-08
13	rs66833454	G	A	0.0186383	-0.218579	0.047503	4.2e-06
13	rs75295662	A	T	0.065411	0.116517	0.0261164	8.1e-06
16	rs7192327	C	T	0.157668	-0.081056	0.0176199	4.2e-06
17	rs189148845	T	C	0.0144392	0.247823	0.0535348	3.7e-06
22	rs138563917	C	A	0.0359737	0.157653	0.0344399	4.7e-06
22	rs16990070	T	C	0.133049	-0.0887412	0.0187985	2.4e-06
GCST90032214
Number	SNP	alt	ref	EAF	BETA	SE	p
3	rs35166538	A	G	0.0141058	0.238525	0.0502902	2.1e-06
6	rs181823782	T	C	0.0137021	0.235342	0.0513361	4.6e-06
6	rs1614030	C	T	0.0572493	0.128043	0.0257597	6.7e-07
7	rs79575400	G	A	0.0624474	-0.129961	0.0246304	1.3e-07
8	rs59284065	C	T	0.0205699	0.186307	0.0418958	8.7e-06
9	rs11142952	C	T	0.224561	0.0637513	0.0143516	8.9e-06
10	rs3827855	C	G	0.0104954	0.266166	0.0586966	5.8e-06
11	rs35185666	A	C	0.199431	-0.0704209	0.0149595	2.5e-06
12	rs77723358	G	A	0.0341119	-0.150371	0.0325688	3.9e-06
13	rs117854332	T	C	0.0105113	-0.260371	0.0586164	8.9e-06
14	rs1040840	G	A	0.475543	0.0553391	0.0121006	4.8e-06
15	rs112734067	C	T	0.0393588	0.137525	0.0306326	7.1e-06
20	rs34036023	T	C	0.286144	0.0598609	0.0131668	5.5e-06
GCST90032215
Number	SNP	alt	ref	EAF	BETA	SE	p
1	rs61785781	T	C	0.115101	0.14272	0.031384	5.4e-06
2	rs12466602	T	C	0.0792179	0.167151	0.0361154	3.7e-06
3	rs75459573	T	C	0.226561	0.109517	0.0233282	2.7e-06
4	rs143341697	T	C	0.02503	0.311224	0.0630713	8e-07
5	rs7701143	A	G	0.377511	0.0937675	0.0200785	3e-06
5	rs9293681	C	T	0.252334	-0.126687	0.0229242	3.3e-08
7	rs10239497	T	C	0.340391	0.102572	0.0206104	6.5e-07
9	rs955259	C	T	0.0460515	0.214371	0.0465117	4e-06
17	rs1398883	G	A	0.475991	0.0865945	0.0195411	9.4e-06
20	rs7352812	T	C	0.0104539	0.440534	0.0962527	4.7e-06
GCST90032216
Number	SNP	alt	ref	EAF	BETA	SE	p
1	rs115783272	C	T	0.0408682	0.179199	0.0368635	1.2e-06
2	rs11688016	T	C	0.315962	-0.0793359	0.0160025	7.1e-07
4	rs72668353	T	A	0.214334	0.0837351	0.0182316	4.4e-06
10	rs146008888	C	A	0.0240417	-0.214893	0.048597	9.8e-06
12	rs138111463	G	A	0.0420655	0.183255	0.0368074	6.4e-07
12	rs117426700	G	C	0.012519	0.317463	0.0665609	1.8e-06
13	rs61945512	C	G	0.0525338	0.157859	0.0332015	2e-06
14	rs17105059	C	T	0.285787	0.0874289	0.0164462	1.1e-07
17	rs12940351	T	C	0.275895	-0.074479	0.0167065	8.3e-06
19	rs10411474	A	G	0.111634	0.110624	0.0240512	4.2e-06
20	rs34579920	A	G	0.016428	-0.259671	0.0582684	8.3e-06
21	rs151077241	T	G	0.0110103	0.321526	0.0705662	5.2e-06
22	rs8141896	C	A	0.0204408	-0.232319	0.0522486	8.7e-06
GCST90032217
Number	SNP	alt	ref	EAF	BETA	SE	p
1	rs11810424	A	G	0.0517976	-0.20567	0.0455828	6.4e-06
2	rs4241335	G	A	0.372162	0.0917588	0.0206758	9.1e-06
4	rs220375	G	A	0.160289	0.125155	0.0271365	4e-06
7	rs11762964	A	G	0.15758	-0.12395	0.0273096	5.7e-06
8	rs79995713	G	C	0.0939488	-0.156796	0.0343042	4.9e-06
10	rs149562409	G	A	0.04915	-0.208446	0.0460928	6.1e-06
11	rs7949183	C	T	0.112898	-0.145584	0.0319864	5.3e-06
12	rs4765195	T	C	0.27512	-0.104331	0.0229923	5.7e-06
12	rs4760087	C	T	0.446979	-0.0935539	0.0202691	3.9e-06
13	rs7329216	A	G	0.438619	-0.11095	0.0200912	3.3e-08
18	rs9955719	G	A	0.0339313	0.24781	0.0550175	6.7e-06
19	rs139268562	T	C	0.031514	0.257168	0.0574638	7.6e-06
GCST90032218
Number	SNP	alt	ref	EAF	BETA	SE	p
1	rs11810424	A	G	0.0517976	-0.221041	0.0477582	3.7e-06
4	rs220375	G	A	0.160289	0.13258	0.0284327	3.1e-06
5	rs148087221	G	A	0.0209393	0.329243	0.073734	8e-06
7	rs11762964	A	G	0.15758	-0.128361	0.0286139	7.3e-06
8	rs17797476	A	C	0.0509361	-0.214791	0.0469907	4.9e-06
8	rs2976201	C	T	0.311186	0.103137	0.0226178	5.1e-06
10	rs149562409	G	A	0.04915	-0.216902	0.048293	7.1e-06
11	rs7949183	C	T	0.112898	-0.150407	0.033513	7.2e-06
12	rs4765195	T	C	0.27512	-0.108192	0.0240907	7.1e-06
12	rs4760087	C	T	0.446979	-0.09624	0.0212375	5.9e-06
13	rs7329216	A	G	0.438619	-0.116705	0.0210504	3e-08
15	rs117354588	T	A	0.0123826	-0.428276	0.0956389	7.5e-06
18	rs9955719	G	A	0.0339313	0.262582	0.0576452	5.2e-06
19	rs139268562	T	C	0.031514	0.269525	0.0602093	7.6e-06
GCST90032219
Number	SNP	alt	ref	EAF	BETA	SE	p
2	rs113201217	T	C	0.0148498	0.26238	0.05831	6.8e-06
2	rs62168795	C	T	0.418166	0.159607	0.0144582	2.5e-28
2	rs7369560	C	T	0.0450924	0.151006	0.0338479	8.1e-06
3	rs12497495	C	G	0.259365	-0.0788512	0.016608	2.1e-06
3	rs76830965	A	C	0.0836569	-0.120854	0.0256461	2.4e-06
3	rs71323798	G	A	0.0604517	-0.140439	0.029675	2.2e-06
4	rs149200777	A	G	0.0101368	-0.312441	0.069483	6.9e-06
6	rs74520489	T	C	0.0267227	-0.195262	0.0436247	7.6e-06
6	rs6900690	G	A	0.435399	-0.0639833	0.0141899	6.5e-06
6	rs116865032	T	A	0.0263202	-0.195526	0.0439413	8.6e-06
7	rs117494303	T	C	0.0180135	0.240592	0.0521582	4e-06
8	rs2158787	T	C	0.0893939	0.110493	0.0245254	6.6e-06
8	rs72650093	T	C	0.0136203	-0.277438	0.0606477	4.8e-06
8	rs76648959	A	G	0.0373665	-0.188966	0.0367971	2.8e-07
12	rs1805488	C	T	0.084035	0.119774	0.0255115	2.7e-06
12	rs3809260	G	T	0.422378	0.0655972	0.0141219	3.4e-06
15	rs74023499	T	A	0.0306826	-0.182107	0.0407157	7.7e-06
15	rs62030440	A	G	0.340214	-0.0683514	0.0154351	9.5e-06
19	rs56220659	A	G	0.0402993	-0.160205	0.0355621	6.6e-06
GCST90032220
Number	SNP	alt	ref	EAF	BETA	SE	p
2	rs182549	C	T	0.412692	0.206968	0.0224734	3.3e-20
3	rs114319347	G	C	0.0120472	-0.469817	0.0994123	2.3e-06
3	rs6768653	A	G	0.0716337	-0.195529	0.0426163	4.5e-06
4	rs1511397	G	A	0.395259	-0.0992589	0.0222703	8.3e-06
5	rs56098739	G	A	0.299085	0.123291	0.0244984	4.8e-07
5	rs10055404	G	A	0.375234	-0.101644	0.0227161	7.7e-06
7	rs17881456	A	C	0.0606478	-0.207193	0.0455853	5.5e-06
7	rs79931074	G	A	0.0636397	0.213489	0.0463538	4.1e-06
10	rs55892303	G	C	0.247265	0.125537	0.0262787	1.8e-06
10	rs17849163	C	T	0.249659	0.120378	0.0251932	1.8e-06
12	rs113861295	T	C	0.0524786	0.222257	0.0497553	7.9e-06
12	rs78686363	A	G	0.0512175	-0.227139	0.0493098	4.1e-06
13	rs9520255	C	T	0.311032	-0.111115	0.0234837	2.2e-06
14	rs716064	C	A	0.379931	0.10581	0.0234062	6.2e-06
14	rs140200601	T	C	0.290745	0.113001	0.0242159	3.1e-06
14	rs17092955	T	G	0.115094	-0.165315	0.0339814	1.1e-06
15	rs139688845	A	G	0.057439	0.216822	0.0477455	5.6e-06
17	rs170149	A	G	0.0339412	-0.273959	0.0607642	6.5e-06
19	rs12611001	C	T	0.0430034	-0.263923	0.0546761	1.4e-06
19	rs11672816	C	T	0.141508	-0.141269	0.0315614	7.6e-06
19	rs335752	C	T	0.200794	0.130423	0.0279642	3.1e-06
21	rs2836338	C	A	0.48003	-0.0999606	0.0220739	5.9e-06
GCST90032221
Number	SNP	alt	ref	EAF	BETA	SE	p
1	rs12046322	T	C	0.114801	0.100183	0.021659	3.7e-06
2	rs146343624	G	A	0.0164141	0.257503	0.0545776	2.4e-06
2	rs3940549	G	A	0.421891	0.136898	0.0140552	2e-22
3	rs4368459	C	T	0.289345	0.0788769	0.0157142	5.2e-07
3	rs77905742	A	T	0.0321	-0.173787	0.0392988	9.8e-06
3	rs2271942	G	A	0.338566	0.0657464	0.0144051	5e-06
6	rs139280910	T	C	0.0220501	0.27243	0.0470849	7.2e-09
7	rs184007219	A	T	0.026938	0.22982	0.0424134	6e-08
7	rs76971718	T	C	0.0263604	0.194888	0.0431753	6.4e-06
8	rs148616087	T	C	0.0169306	0.246914	0.053016	3.2e-06
10	rs11146310	C	A	0.447831	-0.0624881	0.0138789	6.7e-06
11	rs145241256	A	G	0.0314132	0.191172	0.0389065	8.9e-07
12	rs11608886	T	C	0.0139848	-0.2785	0.0590285	2.4e-06
14	rs7149886	G	A	0.297365	-0.0672624	0.0148627	6e-06
16	rs113303075	A	C	0.0306122	0.182802	0.0398921	4.6e-06
16	rs58035862	T	C	0.0140289	0.274512	0.0581557	2.4e-06
16	rs33914778	A	G	0.325758	0.0675131	0.0150086	6.9e-06
17	rs4606765	A	C	0.303731	-0.0678716	0.0149713	5.8e-06
18	rs7239769	A	G	0.206135	0.0796922	0.0169976	2.8e-06
19	rs118103780	A	C	0.0262124	-0.192994	0.0431539	7.7e-06
19	rs335752	C	T	0.200794	0.0820507	0.017622	3.2e-06
20	rs297685	T	C	0.18625	0.0796728	0.0175268	5.5e-06
22	rs440893	C	G	0.403801	0.0694618	0.0138919	5.7e-07
22	rs75991474	A	G	0.0118463	0.307141	0.0635986	1.4e-06
GCST90032222
Number	SNP	alt	ref	EAF	BETA	SE	p
2	rs4988235	G	A	0.414723	0.166364	0.0199918	8.7e-17
2	rs62190196	G	A	0.155567	-0.123704	0.0269569	4.5e-06
3	rs144177905	T	C	0.0209326	0.311141	0.0672018	3.7e-06
5	rs77977788	T	C	0.161694	0.123557	0.0271539	5.4e-06
5	rs11742884	C	T	0.189169	0.118302	0.0251342	2.5e-06
7	rs77802097	G	A	0.0194892	0.319276	0.0705699	6.1e-06
8	rs72678333	A	T	0.0526006	-0.199182	0.0431226	3.9e-06
10	rs11010572	A	G	0.173413	-0.11355	0.0256381	9.5e-06
10	rs112994035	T	C	0.0217575	0.304832	0.0663075	4.3e-06
11	rs6483459	T	C	0.0234769	-0.286728	0.0638829	7.2e-06
12	rs7296347	G	A	0.261239	0.0983976	0.0220472	8.1e-06
16	rs299970	C	T	0.0875147	0.168358	0.034402	9.9e-07
17	rs16960344	C	T	0.140102	-0.123982	0.0280036	9.5e-06
GCST90032223
Number	SNP	alt	ref	EAF	BETA	SE	p
2	rs3940549	G	A	0.421891	0.117637	0.0106474	2.2e-28
3	rs77854230	T	G	0.0155514	-0.188233	0.0417029	6.4e-06
7	rs2371846	A	G	0.0503198	0.113682	0.0241969	2.6e-06
8	rs73195298	C	T	0.168556	0.0655404	0.0139469	2.6e-06
8	rs112856913	G	A	0.0297398	0.144521	0.0303737	2e-06
8	rs60034989	G	A	0.423376	-0.0491232	0.010733	4.7e-06
9	rs7041488	G	A	0.349639	0.0480744	0.0108388	9.2e-06
9	rs117491755	C	A	0.0279691	0.140962	0.0316635	8.5e-06
9	rs28563072	T	C	0.0881969	0.0860174	0.0192806	8.1e-06
10	rs10904064	C	G	0.383627	-0.0502053	0.0106615	2.5e-06
10	rs72781019	T	A	0.0126646	0.221634	0.0466476	2e-06
10	rs7072025	A	G	0.173481	-0.0622391	0.0139445	8.1e-06
12	rs10772699	T	A	0.24668	0.061841	0.0120081	2.6e-07
15	rs4522386	A	T	0.0532555	0.104913	0.0237028	9.6e-06
16	rs139182175	G	A	0.0418914	0.115733	0.025841	7.5e-06
17	rs9893867	G	A	0.218807	0.0611222	0.0132491	4e-06
19	rs7251963	T	C	0.441433	0.0521062	0.0105867	8.6e-07
19	rs76496263	A	G	0.0238298	0.173503	0.0344187	4.6e-07
20	rs4815961	G	T	0.423111	-0.0500472	0.0107315	3.1e-06
GCST90032224
Number	SNP	alt	ref	EAF	BETA	SE	p
2	rs12233112	G	A	0.36405	0.0853328	0.0192298	9.1e-06
2	rs3940549	G	A	0.421891	0.168503	0.0189877	7e-19
3	rs35397660	C	T	0.165053	0.110221	0.0248996	9.6e-06
4	rs116096645	G	A	0.01611	0.394658	0.0742875	1.1e-07
4	rs143257892	A	G	0.0437637	0.214429	0.045764	2.8e-06
6	rs856831	G	A	0.362483	-0.0883943	0.0192457	4.4e-06
6	rs619355	C	A	0.3111	-0.0917773	0.0202825	6e-06
9	rs7023933	T	A	0.176668	-0.124944	0.0244022	3.1e-07
13	rs61970167	T	C	0.235976	-0.115408	0.0221432	1.9e-07
14	rs118129615	C	G	0.0603126	0.175388	0.0391425	7.4e-06
14	rs1564522	G	T	0.465367	0.0963093	0.0185858	2.2e-07
15	rs2414808	T	C	0.399546	0.0899588	0.0188606	1.8e-06
GCST90032225
Number	SNP	alt	ref	EAF	BETA	SE	p
1	rs2745297	A	G	0.105268	0.0818721	0.018518	9.8e-06
2	rs6714122	T	A	0.343513	0.0540621	0.0118507	5.1e-06
2	rs1370336	T	C	0.149438	0.0724174	0.0155489	3.2e-06
2	rs3940549	G	A	0.421891	0.111764	0.0113989	1.1e-22
6	rs1853639	G	A	0.339451	0.0535851	0.0118145	5.7e-06
8	rs138249952	T	C	0.0725319	-0.103343	0.0214787	1.5e-06
9	rs1417080	C	T	0.2805	0.0570255	0.0125423	5.5e-06
11	rs7926512	T	A	0.447598	0.0516912	0.0112906	4.7e-06
11	rs7940866	A	T	0.494684	0.0560358	0.0111735	5.3e-07
15	rs11074166	C	T	0.481221	-0.0522772	0.0115849	6.4e-06
20	rs6108032	G	A	0.0899393	0.0913843	0.0198394	4.1e-06
GCST90032226
Number	SNP	alt	ref	EAF	BETA	SE	p
1	rs114330234	T	C	0.0306104	0.198062	0.0426798	3.5e-06
1	rs367629	G	A	0.239855	-0.0787888	0.0169363	3.3e-06
2	rs187398627	A	G	0.0107227	0.315877	0.069543	5.6e-06
2	rs3940549	G	A	0.421891	0.134116	0.0145583	3.2e-20
4	rs11132003	T	C	0.450552	0.0656768	0.0144897	5.8e-06
4	rs143257892	A	G	0.0437637	0.179008	0.0350869	3.4e-07
5	rs10440729	T	C	0.173411	0.0876901	0.0187376	2.9e-06
9	rs4552973	C	G	0.172951	-0.0925966	0.0189089	9.7e-07
12	rs7316796	G	C	0.458233	-0.0656384	0.0144397	5.5e-06
12	rs10850318	T	C	0.424255	0.0641191	0.014324	7.6e-06
13	rs61970167	T	C	0.235976	-0.0934918	0.0169746	3.6e-08
19	rs7259085	T	C	0.0314974	0.181357	0.0406378	8.1e-06
22	rs1008267	A	G	0.078511	0.116238	0.0263004	9.9e-06
GCST90032227
Number	SNP	alt	ref	EAF	BETA	SE	p
2	rs3940549	G	A	0.421891	0.13099	0.0152528	8.9e-18
3	rs114255138	C	T	0.0202668	-0.244704	0.053072	4e-06
4	rs77339631	T	C	0.0310859	-0.193895	0.0424939	5e-06
5	rs464850	C	T	0.122001	-0.105102	0.0227057	3.7e-06
6	rs56233915	C	A	0.0166189	-0.283394	0.0585105	1.3e-06
7	rs117589220	A	T	0.0178451	0.259467	0.055629	3.1e-06
9	rs12336969	A	C	0.0815108	0.123677	0.0275241	7e-06
9	rs146494252	G	A	0.0184219	0.248616	0.0549993	6.2e-06
12	rs3922212	A	G	0.365524	-0.0731354	0.0156148	2.8e-06
15	rs8033999	T	C	0.368759	0.0725327	0.0161067	6.7e-06
19	rs117466842	C	T	0.0378309	0.181625	0.0396421	4.6e-06
19	rs2974236	T	C	0.222597	-0.091968	0.0177945	2.4e-07
GCST90032228
Number	SNP	alt	ref	EAF	BETA	SE	p
2	rs3940549	G	A	0.421891	0.153594	0.0172356	5e-19
5	rs1345660	G	T	0.367037	0.0781926	0.017409	7.1e-06
5	rs113431722	A	C	0.0593497	0.166682	0.0363862	4.6e-06
6	rs6915373	T	C	0.0123384	0.342141	0.0762504	7.2e-06
8	rs1046013	C	T	0.0260154	0.254516	0.0526436	1.3e-06
10	rs825638	A	G	0.234602	-0.0886994	0.0199403	8.7e-06
12	rs73228549	G	A	0.312205	-0.0816783	0.0180814	6.3e-06
14	rs118129615	C	G	0.0603126	0.160029	0.0355266	6.7e-06
15	rs75237940	T	C	0.012881	-0.330608	0.0747802	9.8e-06
15	rs11074166	C	T	0.481221	-0.0781257	0.0175124	8.2e-06
18	rs78795415	C	T	0.118759	0.128922	0.0260832	7.7e-07
GCST90032229
Number	SNP	alt	ref	EAF	BETA	SE	p
2	rs3940549	G	A	0.421891	0.149826	0.0134039	5.2e-29
3	rs17025113	G	A	0.177494	0.0818491	0.0172035	2e-06
3	rs4686545	T	A	0.211113	0.0709428	0.0160298	9.6e-06
3	rs3773844	C	A	0.0882253	-0.105494	0.0232235	5.6e-06
4	rs79387414	A	G	0.0340257	0.175062	0.0367012	1.8e-06
5	rs56098739	G	A	0.299085	0.0678659	0.0147239	4e-06
5	rs145876311	A	G	0.0218092	-0.202204	0.0446902	6.1e-06
9	rs7867411	A	G	0.146505	-0.0823559	0.0185309	8.8e-06
10	rs1923584	T	A	0.408174	0.0603932	0.0133648	6.2e-06
10	rs17849163	C	T	0.249659	0.0750697	0.0151438	7.2e-07
10	rs10870212	C	T	0.0537003	-0.130834	0.0292886	7.9e-06
12	rs117562591	A	T	0.0109955	-0.286007	0.0625906	4.9e-06
12	rs117636828	A	G	0.0512261	-0.142082	0.0296426	1.6e-06
13	rs7321855	G	T	0.201	0.0745909	0.0166903	7.9e-06
13	rs75896670	G	C	0.0914237	0.106492	0.0228618	3.2e-06
14	rs140200601	T	C	0.290745	0.0660008	0.0145532	5.8e-06
14	rs1957942	T	A	0.367059	0.0700825	0.0137374	3.4e-07
18	rs17235322	G	A	0.0949035	0.100115	0.0224526	8.2e-06
19	rs335751	A	G	0.16795	0.091631	0.0177947	2.6e-07
GCST90032230
Number	SNP	alt	ref	EAF	BETA	SE	p
2	rs3940549	G	A	0.421891	0.179917	0.0152246	3.2e-32
2	rs34934741	G	C	0.0265599	-0.20999	0.046731	7e-06
2	rs7369560	C	T	0.0450924	0.163228	0.035878	5.4e-06
3	rs12497495	C	G	0.259365	-0.0844585	0.0176034	1.6e-06
3	rs76830965	A	C	0.0836569	-0.125818	0.0271832	3.7e-06
3	rs71323798	G	A	0.0604517	-0.152987	0.0314536	1.2e-06
5	rs464850	C	T	0.122001	-0.100882	0.0226594	8.5e-06
6	rs6900690	G	A	0.435399	-0.0675703	0.0150387	7e-06
8	rs2158787	T	C	0.0893939	0.11584	0.0259949	8.3e-06
8	rs72650093	T	C	0.0136203	-0.294329	0.0642817	4.7e-06
8	rs76648959	A	G	0.0373665	-0.204228	0.039002	1.6e-07
9	rs1890115	T	G	0.147355	-0.0956388	0.021002	5.3e-06
12	rs1805488	C	T	0.084035	0.124482	0.0270383	4.1e-06
12	rs3809260	G	T	0.422378	0.06789	0.0149671	5.7e-06
15	rs74023499	T	A	0.0306826	-0.194651	0.0431546	6.5e-06
20	rs116980236	G	A	0.0637829	-0.142455	0.0306045	3.2e-06
GCST90032231
Number	SNP	alt	ref	EAF	BETA	SE	p
1	rs138008453	A	G	0.0110158	-0.112082	0.0246777	5.6e-06
1	rs10912146	C	T	0.221532	-0.0287826	0.00611866	2.6e-06
2	rs78883023	C	A	0.0121131	-0.109125	0.0234399	3.2e-06
2	rs11680252	C	T	0.22931	-0.028425	0.00599414	2.1e-06
5	rs4410646	C	A	0.112733	0.037062	0.00813235	5.2e-06
6	rs1190807	T	C	0.19604	-0.0312236	0.00643966	1.2e-06
6	rs6913939	A	G	0.176993	-0.030337	0.00669586	5.9e-06
9	rs10811805	T	A	0.0822492	-0.0416736	0.00938381	9e-06
10	rs4880308	C	G	0.133942	-0.0381562	0.00754211	4.2e-07
13	rs7337561	T	G	0.297044	-0.0287676	0.00570901	4.7e-07
16	rs67054945	G	A	0.277482	0.0265157	0.00575136	4e-06
17	rs9902454	G	T	0.0969911	-0.0390939	0.00867659	6.6e-06
21	rs928300	T	A	0.0123675	-0.112048	0.0230699	1.2e-06
22	rs28521168	G	A	0.0759038	-0.0444777	0.00982511	6e-06
22	rs134974	G	A	0.365062	0.030026	0.00532747	1.7e-08
GCST90032232
Number	SNP	alt	ref	EAF	BETA	SE	p
1	rs61761368	A	G	0.174541	-0.0440714	0.0093828	2.6e-06
1	rs9429768	G	A	0.339426	-0.0349527	0.00744762	2.7e-06
1	rs138078266	A	G	0.033777	0.0856874	0.0191748	7.9e-06
4	rs3775318	C	G	0.363675	0.0375758	0.00720594	1.8e-07
4	rs6552403	T	C	0.123404	-0.0501651	0.0105798	2.1e-06
5	rs35745488	G	C	0.0695867	0.0611682	0.0137157	8.2e-06
7	rs1547937	T	C	0.023152	0.103457	0.0229727	6.7e-06
7	rs10273540	C	T	0.0187553	0.114772	0.0259005	9.4e-06
8	rs62500489	C	T	0.0722475	0.0652708	0.0136114	1.6e-06
8	rs117377284	A	T	0.0232381	-0.117192	0.0231115	4e-07
12	rs10850043	A	G	0.103292	0.0588435	0.0114485	2.7e-07
12	rs572869	G	A	0.338989	-0.0331081	0.00737072	7.1e-06
22	rs8142645	G	A	0.0502187	-0.071186	0.0158947	7.5e-06
GCST90032233
Number	SNP	alt	ref	EAF	BETA	SE	p
1	rs76054583	A	C	0.0721876	0.0760355	0.0166142	4.7e-06
2	rs2111471	A	G	0.0122384	-0.175284	0.0392354	7.9e-06
2	rs142871500	T	C	0.0288218	0.115952	0.0260027	8.2e-06
3	rs7631252	A	G	0.147868	-0.0609757	0.0121466	5.2e-07
6	rs2844680	G	T	0.461448	-0.0411652	0.00863217	1.9e-06
7	rs141685809	C	T	0.0177755	0.156989	0.0328041	1.7e-06
7	rs112362553	G	T	0.451341	-0.0396189	0.00861411	4.2e-06
8	rs117145655	T	C	0.0108401	0.191545	0.0421845	5.6e-06
8	rs1073754	C	T	0.480641	0.0394579	0.00874249	6.4e-06
10	rs116931793	A	G	0.0633541	0.0784832	0.017678	9e-06
10	rs10491026	C	T	0.202174	0.049915	0.0107884	3.7e-06
11	rs117493946	T	C	0.0306556	0.131624	0.0250965	1.6e-07
15	rs692938	G	T	0.16462	0.0636814	0.011657	4.7e-08
15	rs1364546	G	A	0.301895	-0.045433	0.00953156	1.9e-06
17	rs6416915	A	G	0.0508562	0.0881357	0.0198535	9e-06
18	rs6506327	C	G	0.0930842	0.0661455	0.0149701	9.9e-06
GCST90032234
Number	SNP	alt	ref	EAF	BETA	SE	p
1	rs12121909	G	A	0.48695	-0.040697	0.00831003	9.7e-07
1	rs9433758	G	A	0.162344	-0.0496962	0.0110514	6.9e-06
2	rs79440758	C	T	0.0128571	0.181765	0.0369524	8.7e-07
5	rs2279137	G	A	0.0348935	-0.102587	0.0227009	6.2e-06
6	rs111876278	T	C	0.107185	-0.0599978	0.013422	7.8e-06
6	rs4529305	C	T	0.0322744	0.106484	0.0234956	5.8e-06
7	rs628653	G	A	0.446043	-0.0387518	0.00839152	3.9e-06
7	rs148748467	G	C	0.034616	0.109143	0.0227995	1.7e-06
11	rs73041266	C	A	0.01387	0.158675	0.0351685	6.4e-06
12	rs35335161	T	A	0.0777909	0.0698075	0.0156432	8.1e-06
13	rs56077366	T	C	0.017517	0.152408	0.0320051	1.9e-06
13	rs117395302	T	C	0.00991597	0.195656	0.0412562	2.1e-06
14	rs118160262	C	T	0.010798	0.184846	0.0400687	4e-06
14	rs11627420	A	G	0.0196344	0.137601	0.0294244	2.9e-06
16	rs76833411	C	G	0.0550474	-0.0806233	0.0181283	8.7e-06
16	rs9931220	C	T	0.0262447	0.124828	0.0261029	1.7e-06
17	rs72818042	A	G	0.080534	0.0847875	0.0153398	3.3e-08
18	rs72865990	T	A	0.021584	0.134909	0.0288081	2.8e-06
19	rs78488086	T	C	0.0132907	0.164516	0.0363511	6e-06
22	rs585050	T	C	0.372963	0.0426903	0.00850063	5.1e-07
GCST90032235
Number	SNP	alt	ref	EAF	BETA	SE	p
1	rs6678259	C	A	0.0446069	0.0907005	0.0203317	8.2e-06
3	rs9845697	T	G	0.337631	-0.0457094	0.00887856	2.6e-07
3	rs138989324	T	C	0.0283479	0.111824	0.0251559	8.8e-06
3	rs9820762	T	C	0.213419	-0.0575674	0.010248	1.9e-08
5	rs115565565	A	G	0.0195003	0.14493	0.0303562	1.8e-06
5	rs2288816	G	A	0.0504073	0.0858567	0.0191533	7.4e-06
6	rs186369938	C	G	0.0127362	-0.169732	0.0371674	5e-06
7	rs7779109	G	A	0.153051	0.0540872	0.0115375	2.8e-06
7	rs11764085	A	G	0.154029	0.0570796	0.0116729	1e-06
9	rs1360523	T	G	0.270497	0.0424833	0.0093695	5.8e-06
9	rs1220694	T	C	0.0944708	0.0671693	0.0143894	3e-06
13	rs76167928	T	C	0.0298069	0.112074	0.0248478	6.5e-06
16	rs1034735	T	C	0.0302672	-0.110889	0.0243941	5.5e-06
19	rs76399039	T	C	0.0129542	0.165134	0.0372016	9e-06
GCST90032236
Number	SNP	alt	ref	EAF	BETA	SE	p
1	rs76460815	T	C	0.0227961	0.157318	0.0310434	4e-07
3	rs9842455	C	T	0.162824	0.0600226	0.0126055	1.9e-06
4	rs17011198	C	A	0.1571	-0.0559479	0.0126404	9.6e-06
5	rs138172678	C	T	0.0177942	0.155838	0.0349941	8.5e-06
5	rs6151874	C	A	0.0131137	0.224717	0.0409433	4.1e-08
5	rs77832770	G	A	0.0714777	0.0817811	0.0181569	6.7e-06
7	rs13310795	T	C	0.495652	-0.0426196	0.00954687	8e-06
8	rs141509161	G	C	0.0120208	0.215971	0.0427668	4.4e-07
8	rs16893548	T	C	0.0435161	0.118578	0.0229142	2.3e-07
9	rs824242	T	G	0.078225	0.0764872	0.0171444	8.1e-06
12	rs2293092	A	G	0.117265	0.0669508	0.0143825	3.2e-06
13	rs75295662	A	T	0.065411	0.08659	0.0189337	4.8e-06
14	rs111513456	A	T	0.046707	-0.0982929	0.0221311	8.9e-06
14	rs77884727	G	A	0.010928	0.220462	0.0445445	7.5e-07
14	rs4902778	T	C	0.360947	0.0454383	0.00966666	2.6e-06
15	rs72705179	A	G	0.00997127	0.216523	0.0470345	4.2e-06
17	rs34388758	T	C	0.099407	-0.0734732	0.0157083	2.9e-06
17	rs62076169	T	G	0.109594	-0.0722145	0.0152615	2.2e-06
22	rs118069643	A	G	0.015328	0.181892	0.0381173	1.8e-06
GCST90032237
Number	SNP	alt	ref	EAF	BETA	SE	p
1	rs116791031	T	C	0.0184779	0.25748	0.0517379	6.5e-07
2	rs10184516	T	C	0.315807	0.0677346	0.0150096	6.4e-06
2	rs80033337	T	C	0.0107744	0.303208	0.0670171	6.1e-06
2	rs76168489	A	G	0.0652467	0.13415	0.0277009	1.3e-06
2	rs75372535	C	T	0.0106527	0.310454	0.0669384	3.5e-06
4	rs187295052	A	C	0.0145329	0.27457	0.0584269	2.6e-06
5	rs144254792	C	G	0.0150572	0.254482	0.0573054	9e-06
5	rs28728129	C	T	0.361013	0.0671729	0.0143707	2.9e-06
6	rs113432335	A	G	0.0173464	0.24429	0.0531063	4.2e-06
6	rs138303660	A	G	0.0119488	-0.286323	0.0642362	8.3e-06
6	rs810856	T	C	0.0461733	0.149417	0.0330668	6.2e-06
7	rs6975606	G	T	0.010506	0.341832	0.0677396	4.5e-07
7	rs140466530	T	C	0.0595781	0.131243	0.0291375	6.7e-06
8	rs72661898	A	T	0.156589	0.0893642	0.0189315	2.4e-06
10	rs77321789	T	G	0.031345	0.203185	0.0397795	3.3e-07
10	rs55780146	A	G	0.0189125	0.238287	0.0514265	3.6e-06
10	rs76118965	G	A	0.073294	0.121567	0.0265632	4.7e-06
12	rs78004590	A	G	0.0263828	0.193049	0.0434948	9.1e-06
13	rs11840523	A	G	0.0298354	0.183343	0.0412373	8.7e-06
13	rs1536656	T	C	0.100706	0.103227	0.0228838	6.5e-06
14	rs7143545	T	A	0.183361	-0.0794646	0.0178016	8e-06
14	rs7149569	C	T	0.346721	-0.0671128	0.0148812	6.5e-06
17	rs62059581	A	T	0.251986	-0.0738824	0.0160946	4.4e-06
17	rs17629158	T	G	0.0105254	0.310694	0.0676303	4.3e-06
17	rs76349908	A	G	0.018997	0.235521	0.0512243	4.3e-06
20	rs78593116	A	C	0.239645	0.0749051	0.0163859	4.8e-06
22	rs9610657	A	G	0.036716	0.172038	0.0367094	2.8e-06
GCST90032238
Number	SNP	alt	ref	EAF	BETA	SE	p
1	rs78943972	C	G	0.0245419	0.13834	0.0303478	5.2e-06
1	rs2224153	A	G	0.334118	-0.0478212	0.00999479	1.7e-06
2	rs10497521	C	T	0.111588	-0.0718947	0.0148629	1.3e-06
2	rs145847454	A	G	0.165936	0.0585718	0.0131	7.8e-06
3	rs114081723	A	T	0.0227699	0.180116	0.0317909	1.5e-08
5	rs26147	G	A	0.492448	0.0436257	0.00947517	4.1e-06
6	rs115707269	A	G	0.0163449	0.168265	0.0373666	6.7e-06
6	rs12183541	T	G	0.092143	0.0761242	0.0161782	2.5e-06
7	rs147296376	A	C	0.0192891	0.177493	0.0344684	2.6e-07
8	rs13274856	C	T	0.0495251	0.10852	0.0216775	5.6e-07
10	rs117918530	G	A	0.0324521	0.119673	0.0270317	9.6e-06
12	rs144583916	A	T	0.0205952	0.153229	0.0333708	4.4e-06
14	rs12435976	T	A	0.45643	-0.0427833	0.00944287	5.9e-06
17	rs72834033	G	A	0.028069	0.151712	0.0286251	1.2e-07
18	rs7227267	A	G	0.426632	0.0461591	0.00961494	1.6e-06
18	rs2678796	A	G	0.0606853	-0.0951989	0.019855	1.6e-06
20	rs763475	C	T	0.112772	0.07009	0.0150079	3e-06
GCST90032239
Number	SNP	alt	ref	EAF	BETA	SE	p
1	rs12741629	A	T	0.492347	0.0270513	0.00516911	1.7e-07
2	rs115637942	A	G	0.0138795	0.101428	0.0221918	4.9e-06
2	rs4589687	A	C	0.368151	-0.0247198	0.00537234	4.2e-06
2	rs4973125	G	A	0.321807	0.0279911	0.00554068	4.4e-07
4	rs62311746	G	T	0.0273003	-0.0764984	0.0159694	1.7e-06
4	rs6829874	A	T	0.324109	-0.0241749	0.00544222	8.9e-06
6	rs76799874	C	T	0.0453009	0.0557711	0.0124867	8e-06
7	rs11769561	T	A	0.0510839	0.0535236	0.0117858	5.6e-06
8	rs11781991	G	T	0.280807	-0.0255937	0.00578877	9.8e-06
9	rs10985794	C	T	0.022378	0.0773178	0.017479	9.7e-06
11	rs142727117	G	C	0.0184374	-0.087166	0.019232	5.8e-06
11	rs67294535	G	A	0.0357932	0.0622533	0.0140092	8.8e-06
16	rs60458630	A	G	0.012576	0.128903	0.0232874	3.1e-08
18	rs56303129	A	C	0.161017	-0.0344954	0.00719762	1.6e-06
GCST90032240
Number	SNP	alt	ref	EAF	BETA	SE	p
1	rs12741629	A	T	0.492347	0.0258469	0.00489781	1.3e-07
2	rs115637942	A	G	0.0138795	0.0948886	0.021027	6.4e-06
2	rs4589687	A	C	0.368151	-0.0236878	0.00509036	3.3e-06
2	rs4973125	G	A	0.321807	0.0264279	0.00524986	4.8e-07
4	rs62311746	G	T	0.0273003	-0.0734326	0.0151313	1.2e-06
4	rs6829874	A	T	0.324109	-0.0231356	0.0051566	7.2e-06
5	rs114144567	T	G	0.0104167	-0.105883	0.0239378	9.7e-06
7	rs35777053	C	G	0.47747	-0.0226442	0.00508136	8.3e-06
7	rs11769561	T	A	0.0510839	0.049342	0.0111672	9.9e-06
8	rs9644109	G	A	0.161787	0.0295538	0.00661992	8e-06
9	rs10985794	C	T	0.022378	0.0747178	0.0165617	6.4e-06
11	rs142727117	G	C	0.0184374	-0.0835051	0.0182226	4.6e-06
11	rs67294535	G	A	0.0357932	0.0602012	0.013274	5.8e-06
16	rs60458630	A	G	0.012576	0.120568	0.0220652	4.7e-08
18	rs56303129	A	C	0.161017	-0.032554	0.00681984	1.8e-06
19	rs183045777	A	G	0.0227657	0.0728248	0.0161848	6.8e-06
GCST90032241
Number	SNP	alt	ref	EAF	BETA	SE	p
1	rs3765718	T	A	0.0243321	0.113202	0.023046	9e-07
2	rs12468984	A	G	0.0551247	0.0712883	0.015393	3.6e-06
2	rs145853742	C	T	0.0165039	0.135305	0.0275072	8.7e-07
2	rs79567558	A	G	0.0508446	0.076518	0.0159833	1.7e-06
3	rs144137514	A	T	0.0120339	0.159557	0.0325121	9.2e-07
4	rs7692990	C	T	0.452573	0.0320572	0.00710642	6.5e-06
4	rs13101445	G	A	0.42152	0.0335044	0.0070984	2.4e-06
4	rs181723532	T	C	0.0263247	0.101522	0.0220369	4.1e-06
5	rs148871544	A	G	0.0250042	0.100135	0.0224565	8.2e-06
5	rs296272	T	C	0.459673	-0.031871	0.00693535	4.3e-06
6	rs75542355	G	T	0.0217062	0.111469	0.0238259	2.9e-06
6	rs75450753	A	T	0.0513018	0.0792624	0.0161581	9.3e-07
7	rs1476635	G	A	0.147229	0.0450612	0.0100177	6.9e-06
7	rs146992520	G	A	0.0974168	0.060088	0.0119937	5.4e-07
8	rs10108662	A	C	0.278888	0.0346719	0.0078266	9.4e-06
10	rs184179599	G	A	0.0194728	0.113552	0.0254782	8.3e-06
10	rs12358422	G	A	0.0497479	0.0757794	0.0160378	2.3e-06
10	rs35348088	C	T	0.0360202	0.0856108	0.0189729	6.4e-06
10	rs2169037	C	T	0.034696	0.0871699	0.0194047	7e-06
14	rs77358038	G	A	0.0808296	0.0691249	0.0131122	1.4e-07
14	rs112629124	T	G	0.0168237	0.1209	0.0272302	9e-06
15	rs682423	C	T	0.238204	-0.0369856	0.00819572	6.4e-06
16	rs2283558	T	C	0.485521	-0.0340219	0.00716641	2.1e-06
19	rs72990560	T	C	0.130277	0.0481392	0.0104796	4.4e-06
19	rs66515265	A	C	0.456938	0.033267	0.00706171	2.5e-06
GCST90032242
Number	SNP	alt	ref	EAF	BETA	SE	p
1	rs3765718	T	A	0.0243321	0.0982474	0.0203908	1.4e-06
2	rs12468984	A	G	0.0551247	0.0630744	0.0136196	3.6e-06
2	rs145853742	C	T	0.0165039	0.1191	0.0243381	9.9e-07
2	rs79567558	A	G	0.0508446	0.0689113	0.0141419	1.1e-06
3	rs144170299	G	A	0.0121972	0.125506	0.0283403	9.5e-06
3	rs144137514	A	T	0.0120339	0.136534	0.0287664	2.1e-06
4	rs7692990	C	T	0.452573	0.0283333	0.00628779	6.6e-06
4	rs7441445	T	C	0.498304	-0.027774	0.00628072	9.8e-06
4	rs13101445	G	A	0.42152	0.0296264	0.00628069	2.4e-06
4	rs181723532	T	C	0.0263247	0.0892356	0.0194983	4.7e-06
5	rs296272	T	C	0.459673	-0.0271987	0.0061365	9.3e-06
6	rs75542355	G	T	0.0217062	0.10418	0.0210811	7.7e-07
6	rs75450753	A	T	0.0513018	0.0677548	0.0142967	2.1e-06
7	rs1476635	G	A	0.147229	0.0391964	0.00886366	9.8e-06
7	rs146992520	G	A	0.0974168	0.0508346	0.010612	1.7e-06
10	rs12358422	G	A	0.0497479	0.0664038	0.0141901	2.9e-06
10	rs117846923	C	T	0.0153027	0.111733	0.0252295	9.5e-06
10	rs2169037	C	T	0.034696	0.0758914	0.017169	9.9e-06
14	rs77358038	G	A	0.0808296	0.0609731	0.0116016	1.5e-07
15	rs682423	C	T	0.238204	-0.0327757	0.00725159	6.2e-06
16	rs2283558	T	C	0.485521	-0.0304911	0.00634084	1.5e-06
17	rs79955215	T	C	0.0288379	0.0856917	0.0187891	5.1e-06
19	rs72990560	T	C	0.130277	0.0435354	0.00927237	2.7e-06
19	rs66515265	A	C	0.456938	0.0282928	0.00624823	6e-06
GCST90032243
Number	SNP	alt	ref	EAF	BETA	SE	p
1	rs3765718	T	A	0.0243321	0.105254	0.0215936	1.1e-06
2	rs12468984	A	G	0.0551247	0.0663851	0.014423	4.2e-06
2	rs145853742	C	T	0.0165039	0.125526	0.0257739	1.1e-06
2	rs76354107	C	T	0.0629318	0.0601308	0.0135759	9.5e-06
2	rs79567558	A	G	0.0508446	0.0709072	0.0149762	2.2e-06
3	rs144137514	A	T	0.0120339	0.146911	0.0304635	1.4e-06
4	rs7692990	C	T	0.452573	0.0302702	0.00665873	5.5e-06
4	rs7441445	T	C	0.498304	-0.0294093	0.00665124	9.8e-06
4	rs13101445	G	A	0.42152	0.0313188	0.00665121	2.5e-06
4	rs181723532	T	C	0.0263247	0.0957757	0.0206486	3.5e-06
5	rs296272	T	C	0.459673	-0.02962	0.00649849	5.2e-06
6	rs75542355	G	T	0.0217062	0.105945	0.0223249	2.1e-06
6	rs75450753	A	T	0.0513018	0.0722829	0.0151403	1.8e-06
7	rs1476635	G	A	0.147229	0.0417711	0.00938657	8.6e-06
7	rs146992520	G	A	0.0974168	0.0553736	0.0112381	8.3e-07
10	rs12358422	G	A	0.0497479	0.0705938	0.0150273	2.6e-06
10	rs117846923	C	T	0.0153027	0.11922	0.026718	8.1e-06
10	rs35348088	C	T	0.0360202	0.0805312	0.0177774	5.9e-06
14	rs77358038	G	A	0.0808296	0.0648232	0.0122861	1.3e-07
14	rs112629124	T	G	0.0168237	0.114555	0.0255146	7.1e-06
15	rs682423	C	T	0.238204	-0.0348412	0.0076794	5.7e-06
16	rs2283558	T	C	0.485521	-0.0321767	0.00671491	1.7e-06
17	rs79955215	T	C	0.0288379	0.0884937	0.0198975	8.7e-06
19	rs72990560	T	C	0.130277	0.0453987	0.00981937	3.8e-06
19	rs66515265	A	C	0.456938	0.0307397	0.00661682	3.4e-06
GCST90032244
Number	SNP	alt	ref	EAF	BETA	SE	p
1	rs3765718	T	A	0.0243321	0.120653	0.0250485	1.5e-06
2	rs12468984	A	G	0.0551247	0.0778464	0.0167304	3.3e-06
2	rs145853742	C	T	0.0165039	0.141274	0.0298972	2.3e-06
2	rs2222721	C	T	0.363982	0.0352479	0.00797431	9.9e-06
2	rs79567558	A	G	0.0508446	0.0819024	0.0173721	2.4e-06
3	rs144137514	A	T	0.0120339	0.176829	0.035337	5.6e-07
4	rs7692990	C	T	0.452573	0.03428	0.00772384	9.1e-06
4	rs13101445	G	A	0.42152	0.0364972	0.00771512	2.2e-06
4	rs181723532	T	C	0.0263247	0.111341	0.0239515	3.3e-06
5	rs148871544	A	G	0.0250042	0.10839	0.0244071	9e-06
5	rs296272	T	C	0.459673	-0.0342595	0.00753778	5.5e-06
6	rs75542355	G	T	0.0217062	0.121369	0.0258957	2.8e-06
6	rs75450753	A	T	0.0513018	0.0872667	0.0175618	6.7e-07
7	rs1476635	G	A	0.147229	0.0490276	0.010888	6.7e-06
7	rs146992520	G	A	0.0974168	0.0647037	0.0130356	6.9e-07
10	rs12358422	G	A	0.0497479	0.0786572	0.0174312	6.4e-06
10	rs117846923	C	T	0.0153027	0.138146	0.0309922	8.3e-06
10	rs2169037	C	T	0.034696	0.0963401	0.0210906	4.9e-06
12	rs118073656	C	G	0.01284	0.153306	0.0339728	6.4e-06
14	rs77358038	G	A	0.0808296	0.0742912	0.0142514	1.9e-07
15	rs682423	C	T	0.238204	-0.040753	0.0089077	4.8e-06
16	rs2283558	T	C	0.485521	-0.0359379	0.00778897	4e-06
17	rs79955215	T	C	0.0288379	0.102068	0.0230801	9.8e-06
19	rs72990560	T	C	0.130277	0.0521895	0.01139	4.6e-06
19	rs66515265	A	C	0.456938	0.0362732	0.0076752	2.3e-06
GCST90032245
Number	SNP	alt	ref	EAF	BETA	SE	p
1	rs147736660	A	G	0.0209555	0.0636726	0.0139353	4.9e-06
2	rs6739491	G	T	0.0153509	0.0721473	0.0160291	6.8e-06
2	rs6716079	T	C	0.042951	-0.0442771	0.00970867	5.1e-06
2	rs77127114	A	T	0.0163034	0.0727416	0.0156588	3.4e-06
2	rs4988235	G	A	0.414723	-0.0231996	0.00404391	9.6e-09
2	rs146219913	T	C	0.0154778	0.0720868	0.0160437	7e-06
4	rs111977341	C	T	0.0310872	0.0531281	0.0112614	2.4e-06
5	rs1390623	A	G	0.0892587	-0.0306676	0.00690999	9.1e-06
6	rs118082134	A	G	0.0168577	0.0716149	0.0153154	2.9e-06
9	rs10813878	C	T	0.455599	-0.0180266	0.00397383	5.7e-06
9	rs7035425	T	G	0.459539	-0.0178883	0.00394153	5.7e-06
10	rs78619477	G	C	0.0368929	0.0495261	0.010343	1.7e-06
11	rs1502242	A	C	0.0813078	0.0321902	0.00725783	9.2e-06
12	rs73217238	C	T	0.180278	0.0233949	0.00516107	5.8e-06
17	rs77519307	A	C	0.029313	0.052605	0.0116485	6.3e-06
17	rs189828013	C	T	0.0178908	0.0676205	0.0148164	5e-06
22	rs9612804	G	T	0.147344	0.0280192	0.0056475	7e-07
GCST90032246
Number	SNP	alt	ref	EAF	BETA	SE	p
1	rs147736660	A	G	0.0209555	0.0598611	0.0127848	2.8e-06
2	rs6739491	G	T	0.0153509	0.0682572	0.0147052	3.5e-06
2	rs75156947	C	T	0.0431964	-0.0394371	0.0088478	8.3e-06
2	rs77127114	A	T	0.0163034	0.0686456	0.0143654	1.8e-06
2	rs4988235	G	A	0.414723	-0.0209247	0.00370989	1.7e-08
4	rs111977341	C	T	0.0310872	0.0490538	0.0103311	2.1e-06
6	rs117011716	G	A	0.0319993	0.0455886	0.0102382	8.5e-06
6	rs118082134	A	G	0.0168577	0.0663836	0.0140504	2.3e-06
9	rs10813878	C	T	0.455599	-0.0161679	0.00364557	9.2e-06
9	rs7035425	T	G	0.459539	-0.0161357	0.00361594	8.1e-06
10	rs78619477	G	C	0.0368929	0.044534	0.00948863	2.7e-06
12	rs142497002	T	C	0.0184657	0.0585349	0.013237	9.8e-06
12	rs73217238	C	T	0.180278	0.0214382	0.00473488	6e-06
13	rs11841139	G	A	0.0696714	0.0318523	0.00716404	8.7e-06
15	rs76574255	C	T	0.0486358	0.0387891	0.00841063	4e-06
16	rs34593232	T	G	0.468618	-0.015966	0.00361108	9.8e-06
17	rs77519307	A	C	0.029313	0.0493734	0.0106865	3.8e-06
17	rs189828013	C	T	0.0178908	0.0620991	0.0135928	4.9e-06
22	rs9612804	G	T	0.147344	0.0262301	0.00518099	4.1e-07
GCST90032247
Number	SNP	alt	ref	EAF	BETA	SE	p
1	rs7521255	G	A	0.100863	0.0636575	0.0140152	5.6e-06
1	rs10916738	T	C	0.236654	0.0495789	0.00991626	5.7e-07
2	rs6432310	G	T	0.310381	0.0447612	0.00915775	1e-06
2	rs1375131	C	T	0.41852	-0.0424128	0.00854718	7e-07
3	rs77204798	A	T	0.0117805	0.201538	0.0389725	2.3e-07
7	rs1419759	T	C	0.282536	0.0446507	0.00924291	1.4e-06
7	rs13223549	G	A	0.337323	-0.0488399	0.00880449	2.9e-08
8	rs78711294	G	A	0.0529813	-0.084682	0.0186418	5.6e-06
12	rs118055475	G	A	0.0475826	0.089715	0.0197848	5.8e-06
12	rs1701094	A	G	0.0750084	0.0702862	0.0158953	9.8e-06
13	rs11841139	G	A	0.0696714	0.0811181	0.0165949	1e-06
13	rs6491899	A	G	0.455584	0.0386008	0.00838679	4.2e-06
14	rs7150822	G	A	0.271498	-0.0446689	0.00968348	4e-06
15	rs1834575	A	G	0.449275	0.0414229	0.00837813	7.6e-07
16	rs150791980	A	G	0.0193864	0.140495	0.0303304	3.6e-06
18	rs72964401	G	A	0.102493	0.0656497	0.0136516	1.5e-06
19	rs138926167	A	C	0.0213234	0.132331	0.0289757	4.9e-06
20	rs6018697	G	C	0.282185	-0.0408669	0.00924208	9.8e-06
22	rs73166234	C	T	0.0253538	0.1224	0.026755	4.8e-06
GCST90032248
Number	SNP	alt	ref	EAF	BETA	SE	p
1	rs1710427	G	A	0.304626	0.0652284	0.0143421	5.4e-06
1	rs6699304	T	C	0.134641	0.0864913	0.0194269	8.5e-06
2	rs72875021	A	C	0.0130186	-0.27449	0.0596038	4.1e-06
3	rs75974360	G	T	0.046203	-0.156063	0.0321259	1.2e-06
3	rs62266195	C	A	0.0786789	0.113982	0.0252161	6.2e-06
6	rs807532	T	C	0.0842423	0.120063	0.023941	5.3e-07
6	rs10455650	A	G	0.203122	-0.08081	0.0168968	1.7e-06
6	rs932725	G	A	0.0867441	-0.109148	0.0240468	5.7e-06
11	rs12226550	C	T	0.300823	-0.0693022	0.0147336	2.6e-06
11	rs666472	G	A	0.213057	-0.0861471	0.0162153	1.1e-07
12	rs76302221	A	T	0.312574	0.0789291	0.0143167	3.5e-08
14	rs74074704	T	C	0.0816241	0.117679	0.0244446	1.5e-06
16	rs80177487	G	A	0.0425926	0.148742	0.0330395	6.7e-06
17	rs3760172	T	A	0.31521	-0.0673427	0.0147228	4.8e-06
17	rs112809136	T	G	0.0113751	0.307066	0.0628753	1e-06
GCST90032312
Number	SNP	alt	ref	EAF	BETA	SE	p
1	rs1351963	C	T	0.41752	-0.026651	0.00600107	9e-06
1	rs12724261	T	G	0.489303	0.0277324	0.00587746	2.4e-06
2	rs189842799	G	C	0.0108163	0.138777	0.0286818	1.3e-06
2	rs13431434	T	G	0.157996	-0.039401	0.00805185	9.9e-07
2	rs4675297	A	G	0.490176	0.0261225	0.00586657	8.5e-06
2	rs6730315	T	A	0.327467	-0.0289535	0.0063751	5.6e-06
3	rs2629281	A	G	0.364572	0.029352	0.00634985	3.8e-06
4	rs12647010	G	C	0.0937991	0.0484848	0.0102892	2.5e-06
5	rs273369	T	G	0.170209	0.0352825	0.00789683	7.9e-06
5	rs77594542	T	A	0.15965	0.0360674	0.00803805	7.2e-06
7	rs11763735	C	A	0.470518	-0.0298111	0.00589516	4.3e-07
7	rs6947158	A	C	0.385075	-0.0269487	0.00606477	8.9e-06
8	rs10107723	T	C	0.04666	-0.0623267	0.0138708	7e-06
9	rs35094564	A	G	0.119485	0.0423394	0.00914865	3.7e-06
9	rs1615012	G	C	0.229896	-0.0348972	0.00697413	5.6e-07
10	rs117643815	C	T	0.104051	0.0470412	0.00959925	9.6e-07
11	rs7945882	G	C	0.385953	-0.0335338	0.00608504	3.6e-08
11	rs10791303	C	T	0.403075	-0.026753	0.00601153	8.6e-06
14	rs12436851	T	A	0.172981	-0.0352551	0.0078896	7.9e-06
15	rs117296430	C	A	0.0348876	-0.073243	0.0161206	5.5e-06
17	rs71367444	C	T	0.0264505	-0.0831148	0.0183825	6.1e-06
18	rs117587354	C	G	0.0304384	0.0760861	0.0169837	7.5e-06
GCST90032313
Number	SNP	alt	ref	EAF	BETA	SE	p
1	rs1351963	C	T	0.41752	-0.0286957	0.00639544	7.2e-06
1	rs12724261	T	G	0.489303	0.0294888	0.0062637	2.5e-06
2	rs189842799	G	C	0.0108163	0.146659	0.0305669	1.6e-06
2	rs13431434	T	G	0.157996	-0.0411496	0.00858106	1.6e-06
2	rs4675297	A	G	0.490176	0.0281263	0.00625215	6.8e-06
2	rs6730315	T	A	0.327467	-0.0303824	0.0067941	7.8e-06
3	rs2629281	A	G	0.364572	0.0329149	0.00676713	1.2e-06
4	rs12647010	G	C	0.0937991	0.0511457	0.0109654	3.1e-06
5	rs77594542	T	A	0.15965	0.0383156	0.00856636	7.7e-06
7	rs11763735	C	A	0.470518	-0.0314199	0.00628262	5.7e-07
7	rs6947158	A	C	0.385075	-0.0297566	0.00646338	4.1e-06
8	rs10107723	T	C	0.04666	-0.0659023	0.0147824	8.3e-06
9	rs34619779	C	T	0.108558	0.0453073	0.01014	7.9e-06
9	rs1615012	G	C	0.229896	-0.0374764	0.0074325	4.6e-07
10	rs117643815	C	T	0.104051	0.049312	0.0102301	1.4e-06
11	rs7945882	G	C	0.385953	-0.0357261	0.00648499	3.6e-08
11	rs10791303	C	T	0.403075	-0.0294941	0.00640665	4.2e-06
14	rs12436851	T	A	0.172981	-0.0376585	0.00840813	7.5e-06
15	rs8029071	A	G	0.0779461	0.0521881	0.0117266	8.6e-06
15	rs117296430	C	A	0.0348876	-0.0775582	0.0171801	6.3e-06
17	rs71367444	C	T	0.0264505	-0.0890463	0.0195906	5.5e-06
19	rs2345367	C	T	0.0774767	0.0526277	0.0117527	7.5e-06
GCST90032314
Number	SNP	alt	ref	EAF	BETA	SE	p
2	rs116258355	A	C	0.0219365	0.068247	0.0151624	6.8e-06
2	rs10201496	T	C	0.0495931	-0.046201	0.0102327	6.3e-06
2	rs139678050	A	G	0.0776244	0.0396126	0.00839192	2.4e-06
2	rs4973125	G	A	0.321807	0.0238112	0.00479802	7e-07
3	rs116813594	T	C	0.0118647	0.0911933	0.0206234	9.8e-06
3	rs144109676	T	C	0.0105379	0.13466	0.0220059	9.4e-10
3	rs55888898	G	A	0.213497	0.0246789	0.00545283	6e-06
4	rs6832905	T	C	0.0825013	0.0366245	0.00825187	9.1e-06
4	rs147819943	C	T	0.016678	0.0827098	0.0175036	2.3e-06
5	rs149312355	A	G	0.0195521	0.0728636	0.0164084	9e-06
5	rs114068480	C	T	0.0187332	0.0741161	0.0165509	7.5e-06
5	rs171730	T	G	0.247551	0.0229291	0.00517826	9.5e-06
7	rs115871282	G	C	0.0107401	0.105455	0.0215453	9.9e-07
7	rs3800857	A	G	0.339586	0.0206724	0.00466231	9.3e-06
10	rs12098269	T	C	0.0759919	0.0391622	0.00838717	3e-06
15	rs7168089	G	C	0.0174448	0.0795499	0.0171438	3.5e-06
16	rs75793911	T	C	0.113866	-0.032271	0.00727109	9.1e-06
18	rs150011658	C	T	0.0113636	0.0987807	0.0208485	2.2e-06
19	rs8110933	T	C	0.141803	-0.0296908	0.00649444	4.8e-06
19	rs59473574	A	C	0.433293	0.0210864	0.00457574	4.1e-06
20	rs117991350	G	T	0.0104989	0.100071	0.0217981	4.4e-06
GCST90032315
Number	SNP	alt	ref	EAF	BETA	SE	p
1	rs143231962	C	G	0.00952782	0.168395	0.0341877	8.4e-07
1	rs148018107	C	A	0.0113982	0.13853	0.0304278	5.3e-06
1	rs17025267	T	C	0.484787	0.0307672	0.00662858	3.5e-06
3	rs17689208	T	C	0.128862	0.0537129	0.00991819	6.1e-08
3	rs1016305	A	G	0.445784	0.0313798	0.00667309	2.6e-06
6	rs34603187	T	C	0.149578	-0.0412828	0.00927943	8.6e-06
6	rs16873505	T	A	0.113513	-0.0547831	0.0105698	2.2e-07
7	rs1476635	G	A	0.147229	0.0423446	0.00942631	7.1e-06
7	rs111582823	T	C	0.0455771	0.0751833	0.0159041	2.3e-06
7	rs3109109	C	T	0.147427	0.0513923	0.00939947	4.6e-08
8	rs2980649	T	G	0.417918	0.0304926	0.00667485	4.9e-06
8	rs74840827	C	T	0.0718274	-0.0611728	0.0127286	1.5e-06
8	rs62510266	T	G	0.0532905	-0.0659566	0.0148331	8.7e-06
9	rs10809680	T	C	0.115158	0.0457503	0.0103202	9.3e-06
9	rs1934931	A	G	0.40143	-0.0317403	0.00676748	2.7e-06
10	rs138728925	G	A	0.0293124	0.0922015	0.0196043	2.6e-06
10	rs7915024	A	G	0.193191	0.0384192	0.00838322	4.6e-06
11	rs11224464	T	C	0.0852014	0.0537667	0.0118206	5.4e-06
12	rs56869241	T	C	0.10559	-0.0483756	0.0108837	8.8e-06
12	rs117689224	A	G	0.0167255	0.120221	0.0260283	3.9e-06
14	rs114870832	G	A	0.0324992	-0.084289	0.0186825	6.4e-06
15	rs11638330	C	A	0.380115	-0.0307895	0.00687637	7.5e-06
17	rs35746115	A	C	0.251547	-0.0338018	0.00764885	9.9e-06
20	rs75145533	G	A	0.0341909	0.091394	0.0183588	6.4e-07
20	rs2867794	A	G	0.34	-0.0352287	0.00690494	3.4e-07
21	rs1734502	C	A	0.172585	0.0399426	0.00878039	5.4e-06
22	rs367922	G	A	0.424853	0.0311709	0.00659963	2.3e-06
22	rs3752497	T	C	0.0814578	-0.0553905	0.0121133	4.8e-06
GCST90032316
Number	SNP	alt	ref	EAF	BETA	SE	p
1	rs74785846	T	G	0.0119488	0.1972	0.0429594	4.4e-06
1	rs61781392	A	C	0.223266	0.0500522	0.0111458	7.1e-06
1	rs142316427	A	G	0.0332321	-0.115406	0.0261051	9.8e-06
2	rs4575760	G	A	0.367835	-0.046753	0.00963759	1.2e-06
2	rs2406603	T	C	0.0146613	0.1727	0.0389347	9.2e-06
3	rs59673460	C	A	0.217727	-0.0509445	0.011147	4.9e-06
3	rs4857937	A	C	0.443848	0.0451478	0.00939838	1.6e-06
3	rs140230273	A	G	0.0860061	0.0756622	0.0164939	4.5e-06
5	rs34336094	A	G	0.0179535	0.166622	0.0349401	1.9e-06
8	rs117019146	A	G	0.0470928	-0.0997299	0.0217383	4.5e-06
9	rs146266330	G	A	0.033067	0.125742	0.0263629	1.8e-06
9	rs4246167	C	T	0.306517	0.0456398	0.0100968	6.2e-06
10	rs17479671	C	T	0.485731	0.0490554	0.00927035	1.2e-07
12	rs4980826	A	C	0.370252	0.0529093	0.00969764	4.9e-08
12	rs71463082	C	G	0.0416457	0.110885	0.0233855	2.1e-06
12	rs34783347	G	A	0.123182	0.0658597	0.0141303	3.1e-06
12	rs1921533	G	A	0.101343	-0.0684652	0.0153417	8.1e-06
16	rs78991715	G	C	0.0165821	-0.167065	0.0365868	5e-06
17	rs3744783	C	T	0.0721485	0.0838475	0.0179288	2.9e-06
17	rs902730	A	C	0.482101	0.0431238	0.00927927	3.4e-06
18	rs2032232	G	T	0.480889	0.042094	0.00941497	7.8e-06
22	rs117147052	C	T	0.0451254	0.10105	0.022268	5.7e-06
GCST90032317
Number	SNP	alt	ref	EAF	BETA	SE	p
2	rs7420856	G	A	0.484218	0.0161384	0.00360236	7.5e-06
2	rs111516981	C	T	0.141535	0.0251541	0.00518371	1.2e-06
2	rs148235879	G	A	0.0142301	-0.0701755	0.0152165	4e-06
3	rs73019741	T	G	0.0144757	-0.0717273	0.0149397	1.6e-06
3	rs60881651	T	C	0.109467	0.0259163	0.00569417	5.3e-06
4	rs17132038	A	G	0.12111	0.0249876	0.00543833	4.3e-06
4	rs11947461	T	C	0.393235	0.0205596	0.00370542	2.9e-08
5	rs62368387	A	G	0.0304311	-0.0508046	0.0105486	1.5e-06
7	rs11763589	T	C	0.211018	0.0199566	0.00438403	5.3e-06
7	rs79014400	A	G	0.0183286	-0.0666848	0.0133107	5.4e-07
7	rs6467401	T	C	0.39686	0.0163969	0.00364268	6.8e-06
9	rs2381796	C	T	0.18831	-0.0224631	0.00460552	1.1e-06
12	rs34115639	C	T	0.296125	0.018068	0.00398864	5.9e-06
13	rs17736683	A	G	0.13316	0.0232898	0.00521642	8e-06
14	rs7145683	A	G	0.392457	0.017231	0.00371118	3.4e-06
16	rs7184967	A	G	0.0460244	-0.0391931	0.00875098	7.5e-06
16	rs68110242	C	A	0.0449821	-0.0384972	0.00867889	9.2e-06
16	rs117149730	G	A	0.0566248	-0.03499	0.00777586	6.8e-06
19	rs55769227	A	G	0.0706678	-0.0319442	0.00701192	5.2e-06
21	rs78348873	T	C	0.0137242	-0.0726705	0.0154668	2.6e-06
22	rs56397559	G	C	0.100548	-0.0279701	0.00603368	3.6e-06
GCST90032318
Number	SNP	alt	ref	EAF	BETA	SE	p
1	rs72728706	T	C	0.0489699	0.0332884	0.00690979	1.5e-06
1	rs75639751	T	C	0.0309966	0.0405864	0.00866328	2.8e-06
2	rs141708459	T	A	0.164554	-0.0187458	0.00406585	4e-06
3	rs116375617	A	G	0.0792088	0.0245659	0.00544395	6.4e-06
3	rs13068049	G	A	0.0748988	0.0261914	0.00569557	4.3e-06
3	rs9865670	G	A	0.310107	-0.0143436	0.00320528	7.6e-06
4	rs114623927	T	C	0.017192	-0.0514609	0.0114998	7.6e-06
4	rs4276263	T	G	0.376197	-0.0144717	0.0030566	2.2e-06
5	rs115820958	T	C	0.0731564	0.0312828	0.00569279	3.9e-08
5	rs79338200	T	G	0.0355462	-0.0361574	0.00799771	6.2e-06
5	rs6863410	A	G	0.151502	0.0204214	0.00425416	1.6e-06
6	rs10455424	T	C	0.00935761	0.0709777	0.0155491	5e-06
7	rs6948280	A	C	0.308224	0.0157005	0.00321478	1e-06
8	rs4733589	G	A	0.33549	-0.0156493	0.00320368	1e-06
10	rs56811696	C	T	0.418272	0.0135311	0.00302636	7.8e-06
11	rs145655166	C	T	0.0228615	0.0449031	0.00985664	5.2e-06
11	rs10830835	C	G	0.302351	-0.0150945	0.00321327	2.6e-06
13	rs138379778	A	C	0.0176382	0.0512448	0.0112208	4.9e-06
14	rs11627143	G	C	0.375168	-0.0138666	0.00305476	5.6e-06
17	rs7502433	A	T	0.0577907	-0.0295093	0.00648008	5.3e-06
22	rs80634	A	G	0.127993	0.0225248	0.00450584	5.8e-07
GCST90032319
Number	SNP	alt	ref	EAF	BETA	SE	p
1	rs76712763	A	G	0.043814	0.0381316	0.00838706	5.5e-06
1	rs12138867	G	T	0.016213	-0.0635565	0.0137308	3.7e-06
1	rs1253615	A	G	0.396771	0.0183815	0.00362451	3.9e-07
2	rs142271641	T	C	0.0121767	0.0727985	0.0155449	2.8e-06
2	rs16857132	G	A	0.18102	0.0204449	0.00458537	8.2e-06
2	rs115458621	G	A	0.100544	-0.0273708	0.0058031	2.4e-06
3	rs114698862	G	A	0.0631402	-0.0317211	0.00715458	9.3e-06
5	rs114013403	G	T	0.0190911	-0.0749445	0.0127985	4.7e-09
6	rs75519102	G	T	0.0453694	-0.0372855	0.00839242	8.9e-06
6	rs148039250	T	C	0.0319811	-0.0483367	0.00987602	9.9e-07
7	rs1476635	G	A	0.147229	-0.0235708	0.00493817	1.8e-06
7	rs62466541	T	C	0.0473087	0.0381759	0.00824325	3.6e-06
7	rs2941528	A	G	0.231192	0.0195038	0.00407795	1.7e-06
8	rs73199934	C	T	0.0696756	0.0325389	0.00679317	1.7e-06
9	rs111631652	A	G	0.0182629	-0.0680536	0.0129879	1.6e-07
9	rs1860679	T	C	0.0376718	-0.0421088	0.0093526	6.7e-06
10	rs76250424	C	A	0.0214687	-0.0558885	0.0119996	3.2e-06
11	rs7945530	C	A	0.486223	0.0157863	0.00345404	4.9e-06
12	rs11609789	T	C	0.164335	-0.0220862	0.0047882	4e-06
16	rs13337877	A	G	0.164213	-0.0216731	0.00472713	4.5e-06
16	rs77608659	T	C	0.0246151	0.0506187	0.0112261	6.5e-06
16	rs78003791	A	C	0.0576329	0.0356899	0.00752877	2.1e-06
16	rs80298407	T	C	0.0190468	-0.0577723	0.0127845	6.2e-06
17	rs12325834	C	A	0.353253	0.0161538	0.00362889	8.5e-06
22	rs74544550	A	G	0.0372322	-0.0409133	0.00921483	9e-06
GCST90032320
Number	SNP	alt	ref	EAF	BETA	SE	p
1	rs2247751	T	C	0.0134468	0.146458	0.0310886	2.5e-06
2	rs61549156	A	G	0.0242645	0.102203	0.0230773	9.5e-06
2	rs143399642	T	C	0.0112719	0.168851	0.0337709	5.7e-07
5	rs58632432	A	G	0.0254793	0.109284	0.022779	1.6e-06
6	rs9494765	C	A	0.0991777	-0.0566412	0.0120086	2.4e-06
7	rs2158494	T	C	0.360348	-0.0352287	0.00784267	7.1e-06
7	rs78926499	T	C	0.0103553	0.192439	0.0351744	4.5e-08
8	rs78961063	A	G	0.0565136	0.069697	0.0155227	7.1e-06
10	rs11012327	C	T	0.0817875	0.0583106	0.0130099	7.4e-06
10	rs11201536	A	G	0.0755844	0.061004	0.0136521	7.9e-06
10	rs117500689	T	C	0.0260723	0.100071	0.0223211	7.4e-06
11	rs116889533	A	T	0.0209808	0.112782	0.024928	6.1e-06
14	rs76775249	G	A	0.0130625	0.14084	0.0318482	9.8e-06
15	rs141644886	C	T	0.018528	0.130274	0.0265299	9.1e-07
16	rs117506357	A	G	0.14993	0.0461469	0.0102022	6.1e-06
16	rs144054899	T	C	0.0196696	0.117985	0.0258776	5.1e-06
16	rs2242170	C	T	0.476835	0.0347046	0.00744365	3.1e-06
17	rs75729726	C	T	0.0884342	0.0567748	0.0124998	5.6e-06
17	rs7221793	T	C	0.275069	0.037058	0.00812669	5.1e-06
19	rs146968678	A	C	0.0271074	0.109785	0.0221491	7.2e-07
19	rs1227810	A	G	0.204595	-0.0404199	0.008919	5.8e-06
21	rs118124821	A	G	0.0116964	0.150177	0.0334802	7.3e-06
GCST90032321
Number	SNP	alt	ref	EAF	BETA	SE	p
1	rs6426993	T	C	0.142479	0.0267233	0.00602215	9.1e-06
2	rs7371606	G	A	0.328615	-0.0289236	0.00451625	1.5e-10
2	rs16861477	A	T	0.0571331	0.0431845	0.00912159	2.2e-06
2	rs181626309	A	G	0.0185845	-0.0733088	0.0155751	2.5e-06
4	rs62290669	G	T	0.0149367	-0.0835631	0.0176268	2.1e-06
4	rs2375218	A	C	0.155392	0.0260241	0.00580144	7.3e-06
6	rs10499262	C	A	0.140013	-0.0295495	0.0061318	1.4e-06
7	rs7807431	T	C	0.265385	0.0219368	0.0049142	8e-06
7	rs141350591	A	G	0.0119288	0.0969072	0.0192787	5e-07
8	rs4486157	T	C	0.198093	-0.0240448	0.00532654	6.4e-06
9	rs56332800	T	C	0.0204254	-0.0654173	0.0146174	7.6e-06
10	rs10509409	C	G	0.158537	-0.0256451	0.00579492	9.6e-06
12	rs7137328	A	C	0.0137044	0.0818845	0.0180605	5.8e-06
13	rs73489781	T	G	0.0176352	0.0729658	0.016117	6e-06
16	rs117931457	A	G	0.0163865	0.0784282	0.0166815	2.6e-06
20	rs6021115	G	C	0.312341	0.02034	0.00458284	9.1e-06
GCST90032322
Number	SNP	alt	ref	EAF	BETA	SE	p
1	rs10919220	G	C	0.294883	-0.0338654	0.00692884	1e-06
1	rs115842026	A	G	0.010005	0.141705	0.0307215	4e-06
2	rs72783065	A	C	0.0363774	0.0783658	0.0167172	2.8e-06
2	rs72819783	G	A	0.0778599	-0.0556413	0.011616	1.7e-06
3	rs6784108	A	C	0.241832	-0.0337733	0.00736087	4.5e-06
3	rs13317725	A	G	0.266493	-0.0329082	0.00704237	3e-06
4	rs6844107	C	T	0.10669	0.0457039	0.0100532	5.5e-06
5	rs294474	G	A	0.325622	-0.0322085	0.00679463	2.1e-06
5	rs145706631	T	C	0.0197945	0.108205	0.0223023	1.2e-06
6	rs73746475	C	T	0.0192146	0.114328	0.0227463	5e-07
6	rs17695108	C	T	0.0244026	-0.0911576	0.0202759	6.9e-06
7	rs34442653	G	A	0.0343351	0.0757431	0.0169077	7.5e-06
7	rs10239195	C	G	0.22559	-0.0360249	0.00749747	1.5e-06
8	rs199757574	C	A	0.0121787	0.145459	0.0283769	3e-07
8	rs13261294	G	A	0.393569	-0.0293428	0.0064235	4.9e-06
10	rs6602175	G	T	0.360799	-0.0318357	0.00655678	1.2e-06
11	rs35705578	G	T	0.0557051	0.0622527	0.013629	4.9e-06
13	rs7330993	T	C	0.0975958	-0.0469034	0.0104456	7.1e-06
19	rs113155215	T	G	0.0261163	0.0875398	0.0194675	6.9e-06
20	rs79860346	C	G	0.112883	-0.0494837	0.0101775	1.2e-06
GCST90032323
Number	SNP	alt	ref	EAF	BETA	SE	p
1	rs9424526	A	G	0.0208438	0.0846097	0.0191277	9.7e-06
1	rs17585845	A	G	0.0496706	-0.0545639	0.0122411	8.3e-06
2	rs34402009	C	T	0.0275664	0.0746348	0.0167177	8e-06
3	rs56337754	T	C	0.0107437	0.119499	0.0262702	5.4e-06
3	rs55888898	G	A	0.213497	0.030372	0.00659281	4.1e-06
4	rs11721637	C	T	0.4164	0.0253327	0.0053965	2.7e-06
4	rs78925751	A	G	0.0145967	-0.104055	0.0226978	4.6e-06
11	rs12417681	T	C	0.047595	0.0569692	0.0126247	6.4e-06
14	rs162654	C	T	0.407429	-0.0247067	0.00555389	8.6e-06
14	rs17586291	G	C	0.263122	0.0279574	0.00616243	5.7e-06
15	rs768399	A	G	0.341029	0.0263244	0.00568315	3.6e-06
15	rs7168655	A	G	0.324971	-0.0268179	0.00571988	2.8e-06
16	rs11149741	C	G	0.308225	-0.0291188	0.00606011	1.5e-06
GCST90032324
Number	SNP	alt	ref	EAF	BETA	SE	p
1	rs12562025	C	G	0.0144036	0.148137	0.0334626	9.6e-06
2	rs3863021	A	G	0.352134	-0.038703	0.00837811	3.8e-06
3	rs115953529	G	A	0.0211564	0.127183	0.0277901	4.7e-06
3	rs34970981	A	C	0.0731872	0.0726447	0.0153444	2.2e-06
3	rs144228251	A	G	0.0369433	0.113542	0.0210155	6.6e-08
3	rs1684466	G	A	0.398568	0.0386035	0.0084897	5.4e-06
4	rs1490474	C	G	0.484617	-0.0372938	0.00794235	2.7e-06
6	rs112557115	C	T	0.25128	0.0495811	0.00931438	1e-07
6	rs118122414	G	A	0.0106419	0.179757	0.0393355	4.9e-06
7	rs73058286	A	G	0.0166583	0.166235	0.0313934	1.2e-07
8	rs73222537	A	G	0.010083	0.178161	0.0397453	7.4e-06
8	rs181204976	A	G	0.0228956	0.118869	0.0266412	8.1e-06
11	rs35802341	G	C	0.121571	0.0580321	0.0123583	2.7e-06
11	rs112869667	G	A	0.0315869	0.10813	0.0232392	3.3e-06
14	rs12431623	C	T	0.0248431	0.120228	0.0253296	2.1e-06
15	rs2607876	C	T	0.104449	0.0607113	0.0133149	5.1e-06
16	rs9928317	T	G	0.462494	-0.0354692	0.00794543	8e-06
17	rs77258336	G	C	0.0984364	-0.0599629	0.0134476	8.2e-06
18	rs10502385	A	G	0.488767	-0.0361426	0.0081198	8.5e-06
18	rs72975451	G	A	0.0173869	0.140378	0.03057	4.4e-06
20	rs28568511	T	C	0.318761	-0.0416311	0.0087358	1.9e-06
20	rs67028492	C	T	0.112017	0.0562433	0.0126596	8.9e-06
20	rs11698924	A	C	0.0123457	0.193533	0.0365878	1.2e-07
22	rs142888891	T	C	0.0138959	0.154233	0.0340937	6.1e-06
GCST90032325
Number	SNP	alt	ref	EAF	BETA	SE	p
1	rs74484450	A	G	0.0160469	0.132432	0.029555	7.4e-06
2	rs201949935	T	C	0.0659769	0.0689736	0.0150391	4.5e-06
2	rs115092197	T	A	0.0117447	0.157463	0.034749	5.9e-06
3	rs4630919	A	G	0.0672721	0.066972	0.0146567	4.9e-06
3	rs78272606	T	C	0.0790225	0.0622215	0.013733	5.9e-06
3	rs9823810	C	T	0.31191	-0.0485335	0.00847231	1e-08
4	rs111919845	G	A	0.0120229	0.158396	0.0343488	4e-06
6	rs4712499	A	G	0.0335802	-0.104816	0.0206387	3.8e-07
10	rs141404229	A	G	0.029053	0.100271	0.0223338	7.1e-06
11	rs1791873	C	T	0.311006	0.037594	0.00803541	2.9e-06
12	rs76946232	T	C	0.064443	-0.0801698	0.0152663	1.5e-07
17	rs140217599	A	G	0.20866	0.0435417	0.00917799	2.1e-06
17	rs118066102	G	A	0.0155379	0.144567	0.0304313	2e-06
21	rs75978011	T	C	0.0168844	0.132355	0.0290801	5.3e-06
GCST90032326
Number	SNP	alt	ref	EAF	BETA	SE	p
1	rs11580136	A	G	0.0590425	0.0672049	0.0144509	3.3e-06
1	rs138065808	C	T	0.500168	-0.0305491	0.0068317	7.8e-06
1	rs59437174	C	G	0.0950341	-0.055209	0.0118933	3.5e-06
2	rs7605423	C	T	0.265435	0.0366309	0.0078039	2.7e-06
2	rs1609248	A	C	0.314002	0.0373058	0.00737163	4.2e-07
2	rs4663502	T	C	0.0118607	0.145077	0.0312347	3.4e-06
4	rs999023	A	G	0.457205	0.0313216	0.00689127	5.5e-06
6	rs72856670	G	C	0.0151131	0.126377	0.0282475	7.7e-06
9	rs4842054	A	G	0.323325	-0.0360223	0.0073769	1e-06
10	rs76336350	C	T	0.0146885	0.127351	0.0284444	7.6e-06
12	rs11064090	C	T	0.0972503	0.0510076	0.0115271	9.6e-06
13	rs1569269	C	T	0.0481526	0.0724421	0.0162018	7.8e-06
15	rs75178624	G	T	0.0328734	0.0927611	0.0192624	1.5e-06
16	rs2012715	G	A	0.395425	-0.0311616	0.00692356	6.8e-06
17	rs2286517	C	G	0.0625	-0.0648175	0.0139613	3.4e-06
18	rs62083985	A	G	0.118494	0.0476384	0.0107467	9.3e-06
18	rs140128564	G	A	0.0215364	0.108679	0.023233	2.9e-06
18	rs111258201	C	G	0.0123613	0.13918	0.0308399	6.4e-06
22	rs5747024	C	T	0.356402	-0.0330883	0.00746873	9.4e-06
GCST90032327
Number	SNP	alt	ref	EAF	BETA	SE	p
1	rs4628502	T	C	0.273391	-0.0789258	0.0175961	7.3e-06
1	rs1338219	A	G	0.323963	-0.073875	0.0166751	9.4e-06
2	rs12713542	A	G	0.0685139	0.165444	0.0312503	1.2e-07
2	rs10933053	G	A	0.0405337	-0.180916	0.0396755	5.1e-06
3	rs79883468	T	C	0.0509485	-0.160263	0.035352	5.8e-06
3	rs13078008	A	G	0.22169	-0.103692	0.0188584	3.8e-08
3	rs114488160	A	G	0.0286124	0.236797	0.046341	3.2e-07
6	rs6929627	A	G	0.315563	-0.0795221	0.0168143	2.3e-06
10	rs144025927	A	G	0.0185404	0.299168	0.0579705	2.5e-07
10	rs17623210	G	A	0.0512842	0.164345	0.0353744	3.4e-06
12	rs10745615	A	G	0.30894	-0.0856715	0.0167721	3.3e-07
16	rs8052826	A	G	0.239532	-0.0869612	0.0184242	2.4e-06
16	rs62043264	C	G	0.212422	0.0875686	0.0193311	5.9e-06
17	rs236523	C	A	0.492475	-0.0691014	0.0155452	8.8e-06
18	rs144576649	T	C	0.0204237	0.264928	0.0545441	1.2e-06
19	rs58580682	G	T	0.0838027	-0.128013	0.0281582	5.5e-06
20	rs8114713	T	C	0.132972	-0.101704	0.0228842	8.8e-06
GCST90032328
Number	SNP	alt	ref	EAF	BETA	SE	p
4	rs76638952	T	G	0.0105503	0.13885	0.0286053	1.2e-06
5	rs147720915	C	T	0.0104324	0.130036	0.0290336	7.5e-06
9	rs78380004	T	C	0.0335034	0.0852577	0.0162916	1.7e-07
10	rs7079460	T	G	0.146624	-0.0466598	0.00831427	2e-08
10	rs7100189	G	T	0.394273	0.0289413	0.00594496	1.1e-06
20	rs1033514	G	C	0.356397	0.0288459	0.00614438	2.7e-06
GCST90032329
Number	SNP	alt	ref	EAF	BETA	SE	p
2	rs62162093	G	A	0.194678	-0.0412329	0.00929664	9.2e-06
2	rs62162821	A	G	0.0236572	0.120375	0.0246379	1e-06
2	rs146127733	G	A	0.0244726	0.114399	0.0238383	1.6e-06
3	rs73139691	A	G	0.128343	0.0515391	0.0110368	3e-06
4	rs11097356	T	C	0.180933	0.0443946	0.00973176	5.1e-06
6	rs4516938	G	A	0.43363	0.0412088	0.00750135	3.9e-08
7	rs12673340	G	A	0.0841584	0.0598981	0.01349	9e-06
7	rs117883021	C	T	0.0153704	0.135445	0.0303211	7.9e-06
8	rs62486891	C	G	0.26395	0.039946	0.0083828	1.9e-06
9	rs10491884	G	A	0.289977	-0.0367415	0.00829944	9.6e-06
10	rs11017644	G	T	0.110999	0.0527178	0.0117826	7.7e-06
13	rs17790668	T	C	0.0661728	0.0722123	0.0151008	1.7e-06
13	rs9544000	A	G	0.0997307	0.0542768	0.012269	9.7e-06
14	rs138747363	G	A	0.0126968	0.146629	0.0331864	9.9e-06
17	rs117017957	T	C	0.0211636	0.12652	0.0257087	8.6e-07
GCST90032330
Number	SNP	alt	ref	EAF	BETA	SE	p
2	rs17022786	G	A	0.210585	0.110343	0.0204562	6.9e-08
2	rs67968054	G	A	0.14743	-0.104983	0.023268	6.4e-06
2	rs72930068	G	A	0.102918	-0.122959	0.027313	6.7e-06
3	rs9812270	A	G	0.0475991	0.180714	0.0391023	3.8e-06
4	rs74997249	C	T	0.144529	0.104952	0.023242	6.3e-06
6	rs4706314	C	T	0.413373	-0.0738179	0.0166593	9.4e-06
6	rs2277087	T	A	0.172287	-0.0996892	0.0220191	6e-06
7	rs3750128	C	T	0.447116	0.0747971	0.0164704	5.6e-06
7	rs116926743	C	G	0.0113312	-0.383896	0.0774636	7.2e-07
7	rs12375090	T	C	0.169329	-0.10466	0.0216657	1.4e-06
7	rs7804744	G	A	0.217439	0.0927193	0.0207581	7.9e-06
8	rs1013779	T	C	0.402125	0.0765566	0.016907	6e-06
9	rs550057	T	C	0.307628	0.0994397	0.0178167	2.4e-08
13	rs17466062	A	G	0.0191142	-0.280928	0.0600627	2.9e-06
13	rs7981150	C	G	0.21005	0.0916816	0.0205004	7.7e-06
18	rs646850	C	T	0.345739	-0.0814458	0.0173649	2.7e-06
GCST90032331
Number	SNP	alt	ref	EAF	BETA	SE	p
1	rs12120892	T	C	0.0411111	0.0566032	0.0117247	1.4e-06
2	rs11885958	G	A	0.0173716	-0.0843344	0.0177809	2.1e-06
2	rs4973594	G	C	0.221366	0.024857	0.00558128	8.4e-06
4	rs17203668	T	G	0.0178057	0.0816463	0.0176193	3.6e-06
4	rs1873537	T	A	0.050663	0.0492671	0.010531	2.9e-06
5	rs78189310	G	A	0.0147849	-0.0886617	0.0191852	3.8e-06
5	rs6876713	A	G	0.129899	0.030622	0.00691031	9.4e-06
7	rs10248016	C	T	0.261852	0.0242762	0.00528553	4.4e-06
8	rs62494404	A	G	0.0588036	0.0436895	0.00987308	9.6e-06
8	rs78526361	A	T	0.0341081	-0.0581452	0.0127616	5.2e-06
12	rs9325155	C	A	0.317885	-0.0226215	0.00501186	6.4e-06
12	rs61936974	A	G	0.204235	0.0275386	0.00588241	2.8e-06
13	rs142777179	A	G	0.0191558	-0.0779291	0.0169602	4.3e-06
14	rs8007124	A	G	0.444444	-0.0211928	0.00463757	4.9e-06
14	rs75453249	T	C	0.0277684	0.0676892	0.0142255	2e-06
15	rs140722677	G	C	0.026713	0.0672412	0.0143486	2.8e-06
19	rs56944804	C	T	0.012273	0.097071	0.0211222	4.3e-06
22	rs143606156	T	C	0.0106794	-0.108372	0.0222366	1.1e-06
GCST90032332
Number	SNP	alt	ref	EAF	BETA	SE	p
1	rs12065308	C	G	0.0411488	0.0658109	0.0147151	7.7e-06
1	rs12748816	A	G	0.017008	0.105707	0.0223156	2.2e-06
1	rs115533118	A	C	0.0126241	0.119069	0.0262357	5.7e-06
2	rs13385795	T	C	0.0303056	0.0857233	0.0171702	6e-07
2	rs72883125	C	G	0.0408422	0.0689796	0.0148738	3.5e-06
2	rs13035704	A	T	0.0898385	0.0475857	0.0102231	3.2e-06
3	rs116013417	A	G	0.0152254	0.11713	0.023963	1e-06
4	rs11725365	A	T	0.0119252	0.148564	0.0273832	5.8e-08
5	rs10039415	T	C	0.257126	0.0305303	0.00673716	5.9e-06
5	rs141865369	C	G	0.0262485	0.0837382	0.0184578	5.7e-06
7	rs11977787	A	G	0.0288736	0.0783056	0.0174364	7.1e-06
8	rs145068924	T	C	0.0318396	0.0758761	0.0165811	4.7e-06
8	rs17174845	T	C	0.0407645	0.0726604	0.0147089	7.8e-07
10	rs80210217	T	C	0.0495951	0.0632611	0.0134616	2.6e-06
10	rs11188677	C	T	0.257815	0.0315181	0.00680466	3.6e-06
11	rs72919779	C	T	0.0168919	0.109264	0.0226091	1.3e-06
11	rs77486447	C	T	0.0229033	0.0861528	0.0194861	9.8e-06
11	rs11230115	C	A	0.0549293	0.0609283	0.0128408	2.1e-06
12	rs79978254	A	G	0.0237211	0.0866715	0.0190806	5.6e-06
13	rs61566366	C	T	0.0898867	0.0488264	0.0101802	1.6e-06
13	rs61966085	A	G	0.0295772	0.0887121	0.0174145	3.5e-07
14	rs117838191	A	C	0.0153044	0.111893	0.0238958	2.8e-06
16	rs78381957	A	G	0.0155484	0.11196	0.0237096	2.3e-06
18	rs12454633	A	G	0.0129499	0.117713	0.0260695	6.3e-06
18	rs17090089	C	G	0.0548502	0.0659241	0.0128574	2.9e-07
19	rs846901	C	T	0.266907	-0.0293046	0.00660693	9.2e-06
20	rs111528498	C	T	0.0140501	0.110095	0.0248927	9.7e-06
20	rs141415354	G	C	0.0102401	0.138822	0.0285296	1.1e-06
20	rs150229760	T	C	0.0128661	0.115047	0.0258965	8.9e-06
22	rs394724	G	A	0.0135135	0.148369	0.0253406	4.8e-09
GCST90032333
Number	SNP	alt	ref	EAF	BETA	SE	p
2	rs115357073	A	C	0.0187817	0.219351	0.0399563	4e-08
3	rs75901608	C	A	0.110361	0.0794408	0.0172271	4e-06
3	rs9310781	G	C	0.194619	0.0656665	0.0139889	2.7e-06
3	rs192345316	T	C	0.0156171	0.207864	0.0434197	1.7e-06
3	rs12494136	C	T	0.269638	-0.0539499	0.0121501	9e-06
4	rs73847609	T	C	0.0353782	0.127673	0.0288483	9.6e-06
5	rs13187825	C	T	0.186261	-0.0614329	0.0137056	7.4e-06
6	rs149589052	T	C	0.0203361	0.181126	0.0379588	1.8e-06
7	rs4556017	C	T	0.178173	-0.0723408	0.01407	2.7e-07
7	rs62485227	T	G	0.0455239	0.118563	0.0258819	4.6e-06
9	rs72704351	A	G	0.0401281	0.146188	0.0273495	9e-08
9	rs17569202	C	T	0.0147084	0.232131	0.0450504	2.6e-07
10	rs72771688	C	T	0.0198821	0.191047	0.0388132	8.6e-07
11	rs12295843	T	G	0.0534633	0.116636	0.0242689	1.5e-06
11	rs79247131	C	T	0.01714	0.195155	0.0410533	2e-06
12	rs71532841	T	C	0.0947723	0.082976	0.0185261	7.5e-06
12	rs5012948	T	C	0.422715	-0.0495195	0.0108087	4.6e-06
13	rs80176045	C	T	0.0175719	0.183098	0.0411889	8.8e-06
14	rs117505854	C	T	0.0125021	0.238037	0.048272	8.2e-07
19	rs28915408	A	G	0.0217354	0.165184	0.0373693	9.9e-06
19	rs437236	G	C	0.0142012	0.220162	0.0453252	1.2e-06
21	rs62215754	G	A	0.125927	-0.0800816	0.0161197	6.8e-07
GCST90032334
Number	SNP	alt	ref	EAF	BETA	SE	p
1	rs72758559	C	G	0.0222941	0.182575	0.0412041	9.4e-06
2	rs115357073	A	C	0.0187817	0.246673	0.0443659	2.7e-08
3	rs75901608	C	A	0.110361	0.0902891	0.0191277	2.4e-06
3	rs9310781	G	C	0.194619	0.0735574	0.0155323	2.2e-06
3	rs192345316	T	C	0.0156171	0.236947	0.0482101	8.9e-07
4	rs73847609	T	C	0.0353782	0.144503	0.0320301	6.4e-06
6	rs6914526	C	G	0.136993	0.0790486	0.0176358	7.4e-06
6	rs149589052	T	C	0.0203361	0.203601	0.0421468	1.4e-06
7	rs4556017	C	T	0.178173	-0.0823937	0.0156222	1.3e-07
7	rs62485227	T	G	0.0455239	0.129925	0.0287372	6.2e-06
9	rs72704351	A	G	0.0401281	0.160045	0.0303664	1.4e-07
9	rs17569202	C	T	0.0147084	0.259105	0.05002	2.2e-07
10	rs72771688	C	T	0.0198821	0.211436	0.0430955	9.3e-07
10	rs11014562	G	A	0.10596	0.0863466	0.0194585	9.1e-06
11	rs12295843	T	G	0.0534633	0.130926	0.026946	1.2e-06
11	rs79247131	C	T	0.01714	0.221769	0.0455818	1.1e-06
12	rs10082951	T	C	0.422702	-0.0553495	0.0120006	4e-06
12	rs73099091	C	T	0.0209525	0.185809	0.0416744	8.3e-06
14	rs117505854	C	T	0.0125021	0.258296	0.0535963	1.4e-06
19	rs437236	G	C	0.0142012	0.233423	0.0503246	3.5e-06
21	rs2830516	T	G	0.112234	-0.0918628	0.0189665	1.3e-06
GCST90032335
Number	SNP	alt	ref	EAF	BETA	SE	p
1	rs56289123	A	G	0.0794424	-0.0926189	0.020561	6.7e-06
1	rs12034713	T	C	0.179338	0.0668797	0.0144308	3.6e-06
3	rs9310482	T	C	0.108174	-0.0816679	0.0177614	4.3e-06
5	rs115217366	T	C	0.0185404	-0.233129	0.0410518	1.4e-08
6	rs394199	T	C	0.485946	0.0525973	0.0109501	1.6e-06
9	rs11103000	A	G	0.0417093	0.125951	0.0280238	7e-06
11	rs4753790	T	C	0.329193	0.0558268	0.0118012	2.2e-06
18	rs138290319	C	A	0.0251902	-0.168606	0.0355508	2.1e-06
GCST90032336
Number	SNP	alt	ref	EAF	BETA	SE	p
1	rs75639751	T	C	0.0309966	0.0469659	0.00952963	8.3e-07
1	rs2364865	G	A	0.501345	0.0159102	0.00327528	1.2e-06
2	rs72771466	T	C	0.0311126	-0.0445749	0.00948155	2.6e-06
2	rs7589893	C	T	0.44963	-0.0145696	0.00328815	9.4e-06
3	rs76907118	A	G	0.014577	0.0613527	0.0136567	7e-06
5	rs115740520	G	T	0.0495924	0.033635	0.00755611	8.5e-06
5	rs11747186	T	G	0.0659556	-0.0297535	0.00671571	9.4e-06
6	rs10455424	T	C	0.00935761	0.0757396	0.0171069	9.5e-06
6	rs11154263	A	G	0.245605	0.0179528	0.00378199	2.1e-06
7	rs35565413	G	A	0.257296	0.0175561	0.00381451	4.2e-06
7	rs17246831	T	A	0.0524249	0.0344069	0.0073966	3.3e-06
8	rs28606620	G	T	0.148469	0.0205974	0.0045734	6.7e-06
8	rs72729570	A	G	0.0292175	-0.0429421	0.00965804	8.7e-06
10	rs74386914	C	T	0.0514082	0.0356127	0.00744065	1.7e-06
11	rs2846633	G	T	0.346154	0.0164767	0.00348073	2.2e-06
12	rs116935460	C	T	0.0122834	-0.0713416	0.0147214	1.3e-06
13	rs9571528	A	G	0.222856	0.0175919	0.00391866	7.1e-06
13	rs142268019	A	G	0.0273293	0.0473561	0.00995934	2e-06
14	rs2757529	C	T	0.435964	0.0152518	0.00326776	3.1e-06
[truncated: 6,805 more rows]

## Sheet: Data2
Supplementary Data 2. Cross-reference table between names and id of gut microbiota
ID	Names of gut microbiota
GCST90032270	CAG-273 sp003534295 abundance in stool
GCST90032271	CAG-274 sp000432155 abundance in stool
GCST90032272	CAG-302 abundance in stool
GCST90032273	CAG-345 sp000433315 abundance in stool
GCST90032274	CAG-345 abundance in stool
GCST90032275	CAG-349 abundance in stool
GCST90032276	CAG-390 sp003523225 abundance in stool
GCST90032277	CAG-433 abundance in stool
GCST90032278	CAG-448 sp000433415 abundance in stool
GCST90032279	CAG-448 sp003150135 abundance in stool
GCST90032280	CAG-448 abundance in stool
GCST90032281	CAG-449 abundance in stool
GCST90032282	CAG-452 sp000434035 abundance in stool
GCST90032283	CAG-452 abundance in stool
GCST90032284	CAG-465 sp000433135 abundance in stool
GCST90032285	CAG-475 abundance in stool
GCST90032286	CAG-485 sp002362485 abundance in stool
GCST90032287	CAG-485 sp002404675 abundance in stool
GCST90032288	CAG-488 sp000434055 abundance in stool
GCST90032289	CAG-488 abundance in stool
GCST90032290	CAG-495 abundance in stool
GCST90032291	CAG-510 sp002432425 abundance in stool
GCST90032292	CAG-552 abundance in stool
GCST90032293	CAG-590 sp000431135 abundance in stool
GCST90032294	CAG-632 abundance in stool
GCST90032295	CAG-698 abundance in stool
GCST90032296	CAG-776 sp000438195 abundance in stool
GCST90032297	CAG-776 abundance in stool
GCST90032298	CAG-81 sp000435795 abundance in stool
GCST90032299	CAG-822 sp000432855 abundance in stool
GCST90032300	CAG-822 abundance in stool
GCST90032301	CAG-826 abundance in stool
GCST90032302	CAG-83 sp000435555 abundance in stool
GCST90032303	CAG-83 sp002392625 abundance in stool
GCST90032304	CAG-841 sp002479075 abundance in stool
GCST90032305	CAG-873 sp001701165 abundance in stool
GCST90032306	CAG-877 sp000433455 abundance in stool
GCST90032307	CAG-877 abundance in stool
GCST90032308	CAG-882 sp003486385 abundance in stool
GCST90032309	CAG-884 sp000433875 abundance in stool
GCST90032310	CAG-884 abundance in stool
GCST90032311	CAG-977 abundance in stool
GCST90032312	Caloranaerobacteraceae abundance in stool
GCST90032313	Caloranaerobacter abundance in stool
GCST90032314	Campylobacter D abundance in stool
GCST90032315	Cetobacterium A abundance in stool
GCST90032316	CHKCI006 sp900018345 abundance in stool
GCST90032317	Chloroflexales abundance in stool
GCST90032318	Chromatiales abundance in stool
GCST90032319	Chromobacteriaceae abundance in stool
GCST90032320	Citrobacter A abundance in stool
GCST90032321	Clostridia abundance in stool
GCST90032322	Clostridium E sporosphaeroides abundance in stool
GCST90032323	Clostridium I abundance in stool
GCST90032324	Clostridium M clostridioforme abundance in stool
GCST90032325	Clostridium M sp001304855 abundance in stool
GCST90032326	Clostridium P abundance in stool
GCST90032327	Clostridium saudiense abundance in stool
GCST90032328	Clostridium S felsineum abundance in stool
GCST90032329	Clostridium tertium abundance in stool
GCST90032330	Collinsella abundance in stool
GCST90032331	Comamonas B abundance in stool
GCST90032332	Comamonas abundance in stool
GCST90032333	Coprobacillus cateniformis abundance in stool
GCST90032334	Coprobacillus abundance in stool
GCST90032335	Coprobacter secundus abundance in stool
GCST90032336	Corynebacterium abundance in stool
GCST90032337	Cyanobacteria abundance in stool
GCST90032338	Demequinaceae abundance in stool
GCST90032339	Demequina abundance in stool
GCST90032340	Desulfobacterota A abundance in stool
GCST90032341	Desulfovibrionaceae abundance in stool
GCST90032342	Desulfovibrionales abundance in stool
GCST90032343	Desulfovibrionia abundance in stool
GCST90032344	Desulfovibrio piger abundance in stool
GCST90032470	Massiliomicrobiota abundance in stool
GCST90032471	Megamonas funiformis abundance in stool
GCST90032472	Megamonas abundance in stool
GCST90032473	Megasphaera elsdenii abundance in stool
GCST90032474	Megasphaera sp900066485 abundance in stool
GCST90032475	Megasphaera abundance in stool
GCST90032476	Merdibacter massiliensis abundance in stool
GCST90032477	Methanobacterium B abundance in stool
GCST90032478	Methanobrevibacter B abundance in stool
GCST90032479	Microvirga abundance in stool
GCST90032480	Monoglobaceae abundance in stool
GCST90032481	Monoglobus pectinilyticus abundance in stool
GCST90032482	Monoglobus abundance in stool
GCST90032483	Morganella abundance in stool
GCST90032484	Mycobacteriaceae abundance in stool
GCST90032485	Mycoplasmataceae abundance in stool
GCST90032486	Mycoplasmatales abundance in stool
GCST90032487	Mycoplasmoidaceae abundance in stool
GCST90032488	Negativibacillus massiliensis abundance in stool
GCST90032489	Negativibacillus sp000435195 abundance in stool
GCST90032490	Negativibacillus abundance in stool
GCST90032491	NK4A144 abundance in stool
GCST90032492	Odoribacter laneus abundance in stool
GCST90032493	Olsenella C abundance in stool
GCST90032494	Omnitrophota abundance in stool
GCST90032445	Klebsiella A abundance in stool
GCST90032446	Klebsiella pneumoniae abundance in stool
GCST90032447	Klebsiella abundance in stool
GCST90032448	koll11 abundance in stool
GCST90032449	Lachnoanaerobaculum saburreum abundance in stool
GCST90032450	Lachnospiraceae abundance in stool
GCST90032451	Lachnospirales abundance in stool
GCST90032452	Lachnospira rogosae abundance in stool
GCST90032453	Lachnospira sp000437735 abundance in stool
GCST90032454	Ligilactobacillus ruminis abundance in stool
GCST90032455	Lactobacillus B salivarius abundance in stool
GCST90032456	Lactobacillus B abundance in stool
GCST90032457	Lactococcus lactis abundance in stool
GCST90032458	Lawsonibacter sp000492175 abundance in stool
GCST90032459	Lawsonibacter sp002161175 abundance in stool
GCST90032460	Lawsonibacter sp900066645 abundance in stool
GCST90032461	Leclercia abundance in stool
GCST90032462	Lentimicrobiaceae abundance in stool
GCST90032463	Leptospirae abundance in stool
GCST90032464	Leptospirales abundance in stool
GCST90032465	Leuconostoc mesenteroides abundance in stool
GCST90032466	Leuconostoc abundance in stool
GCST90032467	Magnetospirillum A abundance in stool
GCST90032468	Marinilabiliaceae abundance in stool
GCST90032469	Massiliomicrobiota sp002160815 abundance in stool
GCST90032505	Pararhizobium abundance in stool
GCST90032506	Pauljensenia sp000411415 abundance in stool
GCST90032507	Peptococcia abundance in stool
GCST90032508	Phascolarctobacterium sp003150755 abundance in stool
GCST90032509	Phocea massiliensis abundance in stool
GCST90032510	Phocea abundance in stool
GCST90032511	Photobacterium abundance in stool
GCST90032512	Planococcaceae abundance in stool
GCST90032513	Poseidoniaceae abundance in stool
GCST90032514	Prevotella bivia abundance in stool
GCST90032515	Prevotella buccae abundance in stool
GCST90032516	Prevotellamassilia sp000437675 abundance in stool
GCST90032517	Prevotellamassilia abundance in stool
GCST90032495	Paceibacteria abundance in stool
GCST90032496	Caryophanales abundance in stool
GCST90032497	Paenibacillus J abundance in stool
GCST90032498	Pandoraea abundance in stool
GCST90032499	Parabacteroides johnsonii abundance in stool
GCST90032500	Parabacteroides sp000436495 abundance in stool
GCST90032501	Parabacteroides abundance in stool
GCST90032502	Parachlamydiales abundance in stool
GCST90032503	Paraglaciecola abundance in stool
GCST90032504	Paramuribaculum sp001689565 abundance in stool
GCST90032195	Atopobiaceae abundance in stool
GCST90032196	Aureimonas abundance in stool
GCST90032197	Azorhizobium abundance in stool
GCST90032198	Bacillaceae A abundance in stool
GCST90032199	Bacillales A abundance in stool
GCST90032200	Bacilli A abundance in stool
GCST90032201	Bacillus AY abundance in stool
GCST90032202	Bacillus C abundance in stool
GCST90032203	Bacillus abundance in stool
GCST90032204	Bacillus U abundance in stool
GCST90032205	Bacillus velezensis abundance in stool
GCST90032206	Bacteroides A plebeius A abundance in stool
GCST90032207	Bacteroides A plebeius abundance in stool
GCST90032208	Bacteroides A abundance in stool
GCST90032209	Bacteroides clarus abundance in stool
GCST90032210	Bacteroides eggerthii abundance in stool
GCST90032211	Bacteroides faecis abundance in stool
GCST90032212	Bacteroides intestinalis A abundance in stool
GCST90032213	Bacteroides sp002160055 abundance in stool
GCST90032214	Bacteroides sp003545565 abundance in stool
GCST90032215	Bacteroides stercoris abundance in stool
GCST90032216	Bacteroides thetaiotaomicron abundance in stool
GCST90032217	Barnesiellaceae abundance in stool
GCST90032218	Barnesiella abundance in stool
GCST90032219	Bifidobacteriaceae abundance in stool
GCST90032245	Paenibacillaceae abundance in stool
GCST90032246	Brevibacillales abundance in stool
GCST90032247	Brevibacillus B abundance in stool
GCST90032248	Butyricimonas sp900258545 abundance in stool
GCST90032249	CAG-1000 sp000434555 abundance in stool
GCST90032250	CAG-1000 abundance in stool
GCST90032251	CAG-1031 abundance in stool
GCST90032252	CAG-110 abundance in stool
GCST90032253	CAG-145 sp000435615 abundance in stool
GCST90032254	CAG-145 sp002320005 abundance in stool
GCST90032255	CAG-145 abundance in stool
GCST90032256	CAG-170 sp003516765 abundance in stool
GCST90032257	CAG-177 sp002438685 abundance in stool
GCST90032258	CAG-177 sp002451755 abundance in stool
GCST90032259	CAG-177 sp003514385 abundance in stool
GCST90032260	CAG-177 sp003538135 abundance in stool
GCST90032261	CAG-177 abundance in stool
GCST90032262	CAG-180 sp000432435 abundance in stool
GCST90032263	CAG-194 sp002441865 abundance in stool
GCST90032264	CAG-245 sp000435175 abundance in stool
GCST90032265	CAG-245 abundance in stool
GCST90032266	CAG-269 sp001915995 abundance in stool
GCST90032267	CAG-269 sp001916065 abundance in stool
GCST90032268	CAG-269 sp002372935 abundance in stool
GCST90032269	CAG-273 sp003507395 abundance in stool
GCST90032220	Bifidobacterium adolescentis abundance in stool
GCST90032221	Bifidobacterium angulatum abundance in stool
GCST90032222	Bifidobacterium bifidum abundance in stool
GCST90032223	Bifidobacterium breve abundance in stool
GCST90032224	Bifidobacterium catenulatum abundance in stool
GCST90032225	Bifidobacterium infantis abundance in stool
GCST90032226	Bifidobacterium kashiwanohense abundance in stool
GCST90032227	Bifidobacterium longum abundance in stool
GCST90032228	Bifidobacterium pseudocatenulatum abundance in stool
GCST90032229	Bifidobacterium ruminantium abundance in stool
GCST90032230	Bifidobacterium abundance in stool
GCST90032231	Bin127 abundance in stool
GCST90032232	Blautia A sp000285855 abundance in stool
GCST90032233	Blautia A sp002159835 abundance in stool
GCST90032234	Blautia A sp900066145 abundance in stool
GCST90032235	Blautia A sp900066355 abundance in stool
GCST90032236	Blautia hansenii abundance in stool
GCST90032237	Blautia sp000436935 abundance in stool
GCST90032238	Blautia sp001304935 abundance in stool
GCST90032239	Borreliaceae abundance in stool
GCST90032240	Borreliales abundance in stool
GCST90032241	Brachyspiraceae abundance in stool
GCST90032242	Brachyspirae abundance in stool
GCST90032243	Brachyspirales abundance in stool
GCST90032244	Brachyspira abundance in stool
GCST90032618	UBA6382 abundance in stool
GCST90032619	UBA6398 sp002451695 abundance in stool
GCST90032620	UBA6398 abundance in stool
GCST90032621	UBA644 abundance in stool
GCST90032622	UBA6960 abundance in stool
GCST90032623	UBA7102 sp002315655 abundance in stool
GCST90032624	UBA7177 sp002491225 abundance in stool
GCST90032625	UBA7177 abundance in stool
GCST90032626	UBA7182 sp002491115 abundance in stool
GCST90032627	UBA7182 abundance in stool
GCST90032628	UBA737 sp002451855 abundance in stool
GCST90032629	UBA737 abundance in stool
GCST90032630	UBA7703 abundance in stool
GCST90032631	UBA7748 sp900314535 abundance in stool
GCST90032632	UBA8517 abundance in stool
GCST90032633	UBA8621 abundance in stool
GCST90032634	UBA8904 abundance in stool
GCST90032635	UBA9475 sp002161235 abundance in stool
GCST90032636	UBA9475 sp002161675 abundance in stool
GCST90032637	UBP9 abundance in stool
GCST90032638	UCG-010 sp003150215 abundance in stool
GCST90032639	UNC496MF abundance in stool
GCST90032640	V9D3004 abundance in stool
GCST90032641	Veillonellaceae abundance in stool
GCST90032642	Veillonella rogosae abundance in stool
GCST90032643	Veillonella abundance in stool
GCST90032644	Victivallis sp002998355 abundance in stool
GCST90032172	Absiella dolichum abundance in stool
GCST90032173	Acetobacteraceae abundance in stool
GCST90032174	Acetobacterales abundance in stool
GCST90032175	Achromobacter abundance in stool
GCST90032176	Acidaminococcus fermentans abundance in stool
GCST90032177	Acidaminococcus sp900315205 abundance in stool
GCST90032178	Acidobacteriales abundance in stool
GCST90032179	Actinobacteria abundance in stool
GCST90032180	Actinobacteriota abundance in stool
GCST90032181	Actinomycetales abundance in stool
GCST90032182	Agathobacter sp000434275 abundance in stool
GCST90032183	Akkermansia muciniphila B abundance in stool
GCST90032184	Aliivibrio abundance in stool
GCST90032185	Alistipes shahii abundance in stool
GCST90032186	Alistipes abundance in stool
GCST90032187	Alloprevotella abundance in stool
GCST90032188	Alteromonadaceae abundance in stool
GCST90032189	An181 abundance in stool
GCST90032190	An7 abundance in stool
GCST90032191	Anaeromassilibacillus sp001305115 abundance in stool
GCST90032192	Aneurinibacillaceae abundance in stool
GCST90032193	Aneurinibacillales abundance in stool
GCST90032194	AR31 abundance in stool
GCST90032543	RUG147 sp900315495 abundance in stool
GCST90032550	Ruminococcus D bicirculans abundance in stool
GCST90032551	Ruminococcus D abundance in stool
GCST90032552	Ruminococcus E sp003521625 abundance in stool
GCST90032553	Ruminococcus E sp900100595 abundance in stool
GCST90032554	Ruminococcus E sp900314705 abundance in stool
GCST90032555	Ruminococcus abundance in stool
GCST90032560	Sorangium abundance in stool
GCST90032561	Spirillospora abundance in stool
GCST90032562	Spirochaetia abundance in stool
GCST90032563	Sporomusales abundance in stool
GCST90032544	RUG147 abundance in stool
GCST90032545	RUG420 sp900317985 abundance in stool
GCST90032546	RUG472 sp900319345 abundance in stool
GCST90032547	RUG472 abundance in stool
GCST90032548	Ruminococcus A sp000432335 abundance in stool
GCST90032549	Ruminococcus C sp000437255 abundance in stool
GCST90032556	Saccharofermentanaceae abundance in stool
GCST90032557	Saccharomonospora abundance in stool
GCST90032558	SAR324 abundance in stool
GCST90032559	SM23-33 abundance in stool
GCST90032564	Staphylococcus fleurettii abundance in stool
GCST90032565	Staphylococcus aureus abundance in stool
GCST90032566	Stappia abundance in stool
GCST90032567	Streptacidiphilus abundance in stool
GCST90032568	Streptococcus sanguinis abundance in stool
GCST90032569	Succiniclasticum abundance in stool
GCST90032570	Succinivibrionaceae abundance in stool
GCST90032571	Succinivibrio abundance in stool
GCST90032572	Syntrophomonadia abundance in stool
GCST90032573	Syntrophorhabdaceae abundance in stool
GCST90032574	Syntrophorhabdia abundance in stool
GCST90032575	Tannerellaceae abundance in stool
GCST90032576	Tepidanaerobacteraceae abundance in stool
GCST90032577	Terrisporobacter othiniensis abundance in stool
GCST90032578	Terrisporobacter abundance in stool
GCST90032579	Thermococcaceae abundance in stool
GCST90032580	Thermococci abundance in stool
GCST90032581	Thermoplasmatota abundance in stool
GCST90032582	Thermoprotei abundance in stool
GCST90032583	Thioalkalivibrionaceae abundance in stool
GCST90032584	TMED109 abundance in stool
GCST90032585	Treponema D abundance in stool
GCST90032586	Treponemataceae abundance in stool
GCST90032587	Turicibacteraceae abundance in stool
GCST90032588	Turicibacter sp001543345 abundance in stool
GCST90032589	Turicibacter abundance in stool
GCST90032590	UBA1033 sp001695555 abundance in stool
GCST90032591	UBA1066 sp900317515 abundance in stool
GCST90032592	UBA1066 abundance in stool
GCST90032593	UBA11471 sp000434215 abundance in stool
GCST90032594	UBA11471 abundance in stool
GCST90032595	UBA1191 abundance in stool
GCST90032596	UBA11963 sp002362595 abundance in stool
GCST90032597	UBA11963 abundance in stool
GCST90032598	UBA1206 sp000433115 abundance in stool
GCST90032599	UBA1375 sp002305795 abundance in stool
GCST90032600	UBA1407 abundance in stool
GCST90032601	UBA1409 abundance in stool
GCST90032602	UBA1417 sp003531055 abundance in stool
GCST90032603	UBA1446 sp002329245 abundance in stool
GCST90032604	UBA1448 sp002329405 abundance in stool
GCST90032605	UBA1448 abundance in stool
GCST90032606	UBA1611 abundance in stool
GCST90032607	UBA1777 sp002320035 abundance in stool
GCST90032608	UBA1777 sp900316255 abundance in stool
GCST90032609	UBA1777 sp900319275 abundance in stool
GCST90032610	UBA1777 sp900319835 abundance in stool
GCST90032611	UBA2658 sp002841545 abundance in stool
GCST90032612	UBA2821 abundance in stool
GCST90032613	UBA2922 sp900313925 abundance in stool
GCST90032614	UBA3282 sp002493835 abundance in stool
GCST90032615	UBA3792 abundance in stool
GCST90032616	UBA3855 sp900316885 abundance in stool
GCST90032617	UBA5394 sp002409725 abundance in stool
GCST90032519	Prevotella sp000436915 abundance in stool
GCST90032520	Prevotella sp002437285 abundance in stool
GCST90032521	Prevotella sp002437565 abundance in stool
GCST90032522	Prevotella sp002933775 abundance in stool
GCST90032523	Prevotella sp900317685 abundance in stool
GCST90032524	Prevotella sp900318625 abundance in stool
GCST90032525	Propionibacterium freudenreichii abundance in stool
GCST90032526	Proteus abundance in stool
GCST90032527	Provencibacterium massiliense abundance in stool
GCST90032528	Provencibacterium abundance in stool
GCST90032529	Providencia abundance in stool
GCST90032530	Pseudomonadales abundance in stool
GCST90032531	Pseudomonas aeruginosa abundance in stool
GCST90032532	Psychroserpens abundance in stool
GCST90032533	QALR01 sp003150035 abundance in stool
GCST90032534	Raoultella abundance in stool
GCST90032535	RC9 sp900317925 abundance in stool
GCST90032536	Rhodanobacter abundance in stool
GCST90032537	Rhodococcus abundance in stool
GCST90032538	Rhodovulum abundance in stool
GCST90032539	Romboutsia ilealis abundance in stool
GCST90032540	Roseibacillus abundance in stool
GCST90032541	Rubneribacter sp002159915 abundance in stool
GCST90032542	RUG013 sp001486445 abundance in stool
GCST90032518	Prevotella sp000434975 abundance in stool
GCST90032370	Escherichia abundance in stool
GCST90032371	Eubacterium callanderi abundance in stool
GCST90032372	Eubacterium F sp000434115 abundance in stool
GCST90032373	Eubacterium I ramulus A abundance in stool
GCST90032374	Eubacterium Q abundance in stool
GCST90032375	Eubacterium R coprostanoligenes abundance in stool
GCST90032376	Eubacterium R sp000431535 abundance in stool
GCST90032377	Ezakiellaceae abundance in stool
GCST90032378	F0428 abundance in stool
GCST90032379	Faecalibacterium prausnitzii E abundance in stool
GCST90032380	Faecalibacterium sp002160895 abundance in stool
GCST90032381	Faecalicatena glycyrrhizinilyticum abundance in stool
GCST90032382	Faecalicatena lactaris abundance in stool
GCST90032383	Faecalicatena sp000364245 abundance in stool
GCST90032384	Faecalicatena sp001517425 abundance in stool
GCST90032385	Faecalicatena sp002161355 abundance in stool
GCST90032386	Faecalicatena sp002397985 abundance in stool
GCST90032387	Faecalicatena torques abundance in stool
GCST90032388	Faecalicoccus pleomorphus abundance in stool
GCST90032389	Faecalicoccus abundance in stool
GCST90032390	Faecalitalea cylindroides abundance in stool
GCST90032391	Fervidobacteriaceae abundance in stool
GCST90032392	Fibrobacteraceae abundance in stool
GCST90032393	Fibrobacterales abundance in stool
GCST90032394	Fibrobacteria abundance in stool
GCST90032345	Dialister sp000434475 abundance in stool
GCST90032346	Dokdonella abundance in stool
GCST90032347	Dorea phocaeense abundance in stool
GCST90032348	Dorea abundance in stool
GCST90032349	DTU024 sp002411105 abundance in stool
GCST90032350	Dysgonomonadaceae abundance in stool
GCST90032351	Eisenbergiella sp900066775 abundance in stool
GCST90032352	Elusimicrobiaceae abundance in stool
GCST90032353	Elusimicrobia abundance in stool
GCST90032354	Elusimicrobiota abundance in stool
GCST90032355	Emergencia abundance in stool
GCST90032356	Endozoicomonadaceae abundance in stool
GCST90032357	Enorma massiliensis abundance in stool
GCST90032358	Ensifer abundance in stool
GCST90032359	Enterobacteriaceae abundance in stool
GCST90032360	Enterococcaceae abundance in stool
GCST90032361	Enterococcus A abundance in stool
GCST90032362	Enterococcus B abundance in stool
GCST90032363	Enterococcus faecalis abundance in stool
GCST90032364	Enterococcus abundance in stool
GCST90032365	Enteroscipio abundance in stool
GCST90032366	ER4 sp002437735 abundance in stool
GCST90032367	Eremiobacterota abundance in stool
GCST90032368	Erysipelatoclostridiaceae abundance in stool
GCST90032369	Escherichia flexneri abundance in stool
GCST90032395	Fimbriimonadia abundance in stool
GCST90032396	Firmicutes A abundance in stool
GCST90032397	Firmicutes E abundance in stool
GCST90032398	Firmicutes I abundance in stool
GCST90032399	Flavobacteriales abundance in stool
GCST90032400	Flavonifractor sp002159265 abundance in stool
GCST90032401	Flavonifractor sp900199495 abundance in stool
GCST90032402	Fournierella massiliensis abundance in stool
GCST90032403	Francisellaceae abundance in stool
GCST90032404	Francisellales abundance in stool
GCST90032405	Fusobacteriaceae abundance in stool
GCST90032406	Fusobacterium A abundance in stool
GCST90032407	GCA-900066135 sp900066135 abundance in stool
GCST90032408	GCA-900066495 sp900066495 abundance in stool
GCST90032409	GCA-900066495 abundance in stool
GCST90032410	GCA-900066575 sp900066385 abundance in stool
GCST90032411	GCA-900066755 sp900066755 abundance in stool
GCST90032412	GCA-900066755 abundance in stool
GCST90032413	GCA-900199385 sp900320755 abundance in stool
GCST90032414	Geminocystis abundance in stool
GCST90032415	Gemmatimonadaceae abundance in stool
GCST90032416	Geobacteraceae abundance in stool
GCST90032417	Geobacter C abundance in stool
GCST90032418	Gillisia abundance in stool
GCST90032419	Gluconobacter abundance in stool
GCST90032420	Gordonibacter pamelaeae abundance in stool
GCST90032421	Gordonibacter abundance in stool
GCST90032422	Gramella abundance in stool
GCST90032423	Haemophilus D sp001679485 abundance in stool
GCST90032424	Arcobacter abundance in stool
GCST90032425	Halomonadaceae abundance in stool
GCST90032426	Haloplasmatales abundance in stool
GCST90032427	Helicobacter abundance in stool
GCST90032428	Herbidospora abundance in stool
GCST90032429	Herbinix abundance in stool
GCST90032430	Holdemania massiliensis abundance in stool
GCST90032431	Holdemania sp900120005 abundance in stool
GCST90032432	Holdemania abundance in stool
GCST90032433	Hungatella sp900155545 abundance in stool
GCST90032434	Hydrogenophaga abundance in stool
GCST90032435	Hyphomonas abundance in stool
GCST90032436	Intestinimonas massiliensis abundance in stool
GCST90032437	Jiangellaceae abundance in stool
GCST90032438	Johnsonella ignava abundance in stool
GCST90032439	K10 sp001941205 abundance in stool
GCST90032440	K10 abundance in stool
GCST90032441	Kandleria vitulina abundance in stool
GCST90032442	Kineothrix abundance in stool
GCST90032443	KLE1615 sp900066985 abundance in stool
GCST90032444	KLE1615 abundance in stool

## Sheet: Data3
Supplementary Data 3. IVs for intestinal diverticular disease
SNP	SE	p	BETA	alt	ref	EAF
rs11576723	0.000276113	3.89996e-06	0.00127545	T	G	0.215816
rs72721175	0.00029356	1.6e-06	0.0014084	G	A	0.170358
rs7597834	0.000285545	1e-23	-0.00286601	A	G	0.821008
rs80265822	0.000434146	3.59998e-06	0.00201031	T	C	0.068053
rs11756375	0.0003109	4.60002e-06	-0.0014242	A	C	0.149881
rs6933406	0.000227311	1.09999e-06	0.00110588	G	C	0.377355
rs10121749	0.000224868	1.79999e-06	0.00107404	C	T	0.583047
rs2013255	0.000329871	1.7e-08	-0.00185894	T	C	0.874241
rs913871	0.000223917	4.39997e-06	0.00102796	C	T	0.407361
rs962696	0.00021885	1.09999e-07	-0.00116081	G	A	0.476162
rs9514640	0.000241014	4e-07	-0.00122158	T	C	0.296892
rs67153654	0.000280717	2.69998e-07	-0.00144418	A	T	0.190425
rs9511782	0.000271714	3.59998e-06	0.0012594	T	A	0.204667
rs16974904	0.000239508	1.89998e-06	0.00114147	G	C	0.297503
rs3809829	0.000228207	4.60002e-06	0.00104565	G	T	0.632348
rs12963737	0.000220548	4.70002e-08	0.00120482	C	T	0.468485
rs1631486	0.000229328	3.40001e-06	0.00106469	A	G	0.362344
rs4802297	0.000219049	6.90001e-07	-0.00108756	C	G	0.514327
rs74352869	0.000258673	1.29999e-06	0.00125234	C	G	0.237051
