# Supplementary material for: Deciphering the gut microbiota’s role in diverticular disease: insights from a Mendelian randomization study
Source: Front Cell Infect Microbiol. 2024 Dec 12;14:1460504. doi: 10.3389/fcimb.2024.1460504 (PMC11669361; doi:10.3389/fcimb.2024.1460504)
Supplement: Supplementary file 2 [file Table1.xlsx]

## Sheet: Sheet1
Supplementary Table 1.All MR results for the causal relationship between 11 gut microbiota and diverticular disease.
exposure	outcome	method	nsnp	b	se	pval	lo_ci	up_ci	or	or_lci95	or_uci95
Caryophanales	ukb-b-14831	MR Egger	7	0.0164713	0.0360852	0.667205	-0.0542557	0.0871984	1.01661	0.94719	1.09111
Caryophanales	ukb-b-14832	Weighted median	7	0.0286481	0.0122652	0.0195055	0.00460835	0.0526878	1.02906	1.00462	1.0541
Caryophanales	ukb-b-14833	Inverse variance weighted	7	0.030091	0.00913104	0.000982596	0.0121942	0.0479878	1.03055	1.01227	1.04916
Caryophanales	ukb-b-14834	Simple mode	7	0.0301908	0.017003	0.12614	-0.00313508	0.0635167	1.03065	0.99687	1.06558
Caryophanales	ukb-b-14835	Weighted mode	7	0.0292234	0.0161965	0.121228	-0.00252175	0.0609685	1.02965	0.997481	1.06287
Chromatiales	ukb-b-14801	MR Egger	11	-0.0154495	0.0163947	0.37062	-0.0475831	0.0166841	0.984669	0.953531	1.01682
Chromatiales	ukb-b-14802	Weighted median	11	-0.00596114	0.0057483	0.299723	-0.0172278	0.00530553	0.994057	0.98292	1.00532
Chromatiales	ukb-b-14803	Inverse variance weighted	11	-0.00896577	0.00432852	0.0383285	-0.0174497	-0.000481871	0.991074	0.982702	0.999518
Chromatiales	ukb-b-14804	Simple mode	11	-0.00519036	0.00988268	0.610892	-0.0245604	0.0141797	0.994823	0.975739	1.01428
Chromatiales	ukb-b-14805	Weighted mode	11	-0.0043087	0.00904746	0.644143	-0.0220417	0.0134243	0.995701	0.978199	1.01351
Paenibacillaceae	ukb-b-14796	MR Egger	7	0.0209721	0.019836	0.33877	-0.0179065	0.0598506	1.02119	0.982253	1.06168
Paenibacillaceae	ukb-b-14797	Weighted median	7	0.0104052	0.005726	0.0691898	-0.000817796	0.0216281	1.01046	0.999183	1.02186
Paenibacillaceae	ukb-b-14798	Inverse variance weighted	7	0.0104651	0.0042282	0.0133214	0.00217778	0.0187523	1.01052	1.00218	1.01893
Paenibacillaceae	ukb-b-14799	Simple mode	7	0.0104659	0.00848929	0.263745	-0.00617307	0.027105	1.01052	0.993846	1.02748
Paenibacillaceae	ukb-b-14800	Weighted mode	7	0.0133395	0.00787904	0.141392	-0.00210341	0.0287824	1.01343	0.997899	1.0292
Turicibacteraceae	ukb-b-14841	MR Egger	7	0.00570166	0.00707419	0.456858	-0.00816374	0.0195671	1.00572	0.991869	1.01976
Turicibacteraceae	ukb-b-14842	Weighted median	7	0.00206845	0.00151976	0.173501	-0.000910271	0.00504717	1.00207	0.99909	1.00506
Turicibacteraceae	ukb-b-14843	Inverse variance weighted	7	0.00251029	0.00119952	0.036372	0.00015923	0.00486135	1.00251	1.00016	1.00487
Turicibacteraceae	ukb-b-14844	Simple mode	7	0.00089957	0.00224416	0.702415	-0.00349898	0.00529812	1.0009	0.996507	1.00531
Turicibacteraceae	ukb-b-14845	Weighted mode	7	0.00107117	0.00215815	0.637311	-0.00315879	0.00530114	1.00107	0.996846	1.00532
Herbinix	ukb-b-14816	MR Egger	9	0.00387843	0.0170182	0.826239	-0.0294773	0.0372341	1.00389	0.970953	1.03794
Herbinix	ukb-b-14817	Weighted median	9	0.00581786	0.00384371	0.130127	-0.00171582	0.0133515	1.00583	0.998286	1.01344
Herbinix	ukb-b-14818	Inverse variance weighted	9	0.00652077	0.00331634	0.0492693	2.07392e-05	0.0130208	1.00654	1.00002	1.01311
Herbinix	ukb-b-14819	Simple mode	9	0.00597272	0.00594834	0.344732	-0.00568603	0.0176315	1.00599	0.99433	1.01779
Herbinix	ukb-b-14820	Weighted mode	9	0.00685473	0.00516258	0.220887	-0.00326392	0.0169734	1.00688	0.996741	1.01712
Turicibacter	ukb-b-14846	MR Egger	9	0.00414294	0.00647651	0.542737	-0.00855102	0.0168369	1.00415	0.991485	1.01698
Turicibacter	ukb-b-14847	Weighted median	9	0.00181069	0.001307	0.165937	-0.000751034	0.00437241	1.00181	0.999249	1.00438
Turicibacter	ukb-b-14848	Inverse variance weighted	9	0.00203235	0.00101954	0.0462187	3.40433e-05	0.00403066	1.00203	1.00003	1.00404
Turicibacter	ukb-b-14849	Simple mode	9	0.000469841	0.00200418	0.820539	-0.00345835	0.00439804	1.00047	0.996548	1.00441
Turicibacter	ukb-b-14850	Weighted mode	9	0.0032781	0.00201887	0.143089	-0.000678883	0.00723509	1.00328	0.999321	1.00726
Arcobacter	ukb-b-14806	MR Egger	9	-0.00518362	0.0156634	0.750377	-0.0358839	0.0255166	0.99483	0.964752	1.02584
Arcobacter	ukb-b-14807	Weighted median	9	-0.00616973	0.00308752	0.0456861	-0.0122213	-0.000118196	0.993849	0.987853	0.999882
Arcobacter	ukb-b-14808	Inverse variance weighted	9	-0.00554234	0.0024231	0.0221788	-0.0102916	-0.000793063	0.994473	0.989761	0.999207
Arcobacter	ukb-b-14809	Simple mode	9	-0.00746421	0.00470868	0.15158	-0.0166932	0.00176479	0.992564	0.983445	1.00177
Arcobacter	ukb-b-14810	Weighted mode	9	-0.00756121	0.00453627	0.134107	-0.0164523	0.00132987	0.992467	0.983682	1.00133
Herbidospora	ukb-b-14811	MR Egger	14	-0.000308075	0.0104195	0.976898	-0.0207302	0.0201141	0.999692	0.979483	1.02032
Herbidospora	ukb-b-14812	Weighted median	14	-0.00502329	0.00341874	0.141741	-0.011724	0.00167744	0.994989	0.988344	1.00168
Herbidospora	ukb-b-14813	Inverse variance weighted	14	-0.00512987	0.00247905	0.038519	-0.00998881	-0.000270932	0.994883	0.990061	0.999729
Herbidospora	ukb-b-14814	Simple mode	14	-0.00604236	0.00579514	0.316108	-0.0174008	0.00531611	0.993976	0.98275	1.00533
Herbidospora	ukb-b-14815	Weighted mode	14	-0.00462792	0.00578737	0.438277	-0.0159712	0.00671532	0.995383	0.984156	1.00674
Staphylococcus fleurettii	ukb-b-14836	MR Egger	11	0.00556509	0.00424575	0.222402	-0.00275658	0.0138868	1.00558	0.997247	1.01398
Staphylococcus fleurettii	ukb-b-14837	Weighted median	11	0.00310173	0.00137716	0.0243054	0.000402498	0.00580096	1.00311	1.0004	1.00582
Staphylococcus fleurettii	ukb-b-14838	Inverse variance weighted	11	0.00222134	0.00105402	0.0350747	0.000155462	0.00428721	1.00222	1.00016	1.0043
Staphylococcus fleurettii	ukb-b-14839	Simple mode	11	0.003371	0.00213392	0.145252	-0.00081149	0.00755349	1.00338	0.999189	1.00758
Staphylococcus fleurettii	ukb-b-14840	Weighted mode	11	0.00357286	0.00206989	0.115035	-0.000484136	0.00762985	1.00358	0.999516	1.00766
Lactobacillus ruminis	ukb-b-14821	MR Egger	9	-0.00549583	0.00487125	0.296408	-0.0150435	0.00405183	0.994519	0.985069	1.00406
Lactobacillus ruminis	ukb-b-14822	Weighted median	9	-0.00309553	0.00154932	0.0457178	-0.0061322	-5.88575e-05	0.996909	0.993887	0.999941
Lactobacillus ruminis	ukb-b-14823	Inverse variance weighted	9	-0.00312411	0.00112995	0.00569533	-0.00533881	-0.000909412	0.996881	0.994675	0.999091
Lactobacillus ruminis	ukb-b-14824	Simple mode	9	-0.00400748	0.00235191	0.126797	-0.00861722	0.000602259	0.996001	0.99142	1.0006
Lactobacillus ruminis	ukb-b-14825	Weighted mode	9	-0.00375735	0.00219438	0.125207	-0.00805834	0.000543642	0.99625	0.991974	1.00054
Megamonas funiformis	ukb-b-14826	MR Egger	12	-0.00310328	0.0048617	0.537613	-0.0126322	0.00642565	0.996902	0.987447	1.00645
Megamonas funiformis	ukb-b-14827	Weighted median	12	-0.00284126	0.00162296	0.0800035	-0.00602227	0.000339741	0.997163	0.993996	1.00034
Megamonas funiformis	ukb-b-14828	Inverse variance weighted	12	-0.00304288	0.00121301	0.0121234	-0.00542039	-0.000665377	0.996962	0.994594	0.999335
Megamonas funiformis	ukb-b-14829	Simple mode	12	-0.00332558	0.0024749	0.2061	-0.00817639	0.00152523	0.99668	0.991857	1.00153
Megamonas funiformis	ukb-b-14830	Weighted mode	12	-0.00261731	0.00244267	0.306893	-0.00740494	0.00217032	0.997386	0.992622	1.00217
