# Supplementary material for: Deciphering the gut microbiota’s role in diverticular disease: insights from a Mendelian randomization study
Source: Front Cell Infect Microbiol. 2024 Dec 12;14:1460504. doi: 10.3389/fcimb.2024.1460504 (PMC11669361; doi:10.3389/fcimb.2024.1460504)
Supplement: Supplementary file 3 [file Table2.xlsx]

## Sheet: Sheet1
Supplementary Table 2.All MR results for the causal relationship between intestinal diverticular disease and 11 gut microbiota.
exposure	outcome	method	nsnp	b	se	pval	lo_ci	up_ci	or	or_lci95	or_uci95
ukb-b-14796	Caryophanales	MR Egger	19	-1.0326	1.55094	0.514477	-4.07245	2.00724	0.356079	0.0170357	7.44274
ukb-b-14796	Caryophanales	Weighted median	19	-0.481093	0.530734	0.364689	-1.52133	0.559146	0.618108	0.218421	1.74918
ukb-b-14796	Caryophanales	Inverse variance weighted	19	-0.395458	0.440662	0.369496	-1.25916	0.468239	0.673371	0.283893	1.59718
ukb-b-14796	Caryophanales	Simple mode	19	-0.224703	0.900458	0.805766	-1.9896	1.54019	0.798753	0.13675	4.6655
ukb-b-14796	Caryophanales	Weighted mode	19	-0.463575	0.684249	0.506707	-1.8047	0.877552	0.629031	0.164523	2.40501
ukb-b-14796	Chromatiales	MR Egger	19	-2.99142	2.37111	0.224126	-7.6388	1.65596	0.0502162	0.000481407	5.23811
ukb-b-14796	Chromatiales	Weighted median	19	-1.00567	0.886229	0.256469	-2.74268	0.731337	0.365799	0.0643975	2.07786
ukb-b-14796	Chromatiales	Inverse variance weighted	19	-0.428572	0.694746	0.537316	-1.79028	0.93313	0.651438	0.166914	2.54246
ukb-b-14796	Chromatiales	Simple mode	19	0.757625	1.78653	0.676535	-2.74398	4.25923	2.1332	0.0643141	70.7551
ukb-b-14796	Chromatiales	Weighted mode	19	-1.46752	1.29083	0.270496	-3.99755	1.06251	0.230495	0.0183605	2.89361
ukb-b-14796	Paenibacillaceae	MR Egger	19	-3.41862	2.66694	0.217103	-8.64582	1.80859	0.0327577	0.00017586	6.10184
ukb-b-14796	Paenibacillaceae	Weighted median	19	0.523879	1.06788	0.623723	-1.56916	2.61692	1.68857	0.20822	13.6935
ukb-b-14796	Paenibacillaceae	Inverse variance weighted	19	0.0303143	0.775503	0.968819	-1.48967	1.5503	1.03078	0.225447	4.71288
ukb-b-14796	Paenibacillaceae	Simple mode	19	1.07088	1.87668	0.575309	-2.60741	4.74917	2.91794	0.0737253	115.488
ukb-b-14796	Paenibacillaceae	Weighted mode	19	1.15294	1.63965	0.490951	-2.06078	4.36666	3.16749	0.127354	78.7802
ukb-b-14796	Turicibacteraceae	MR Egger	19	-9.03312	9.61334	0.360561	-27.8753	9.80903	0.00011939	7.8329e-13	18197.4
ukb-b-14796	Turicibacteraceae	Weighted median	19	-1.90629	3.69164	0.605589	-9.14191	5.32933	0.148631	0.000107083	206.299
ukb-b-14796	Turicibacteraceae	Inverse variance weighted	19	0.364766	2.7992	0.896321	-5.12167	5.85121	1.44018	0.00596603	347.653
ukb-b-14796	Turicibacteraceae	Simple mode	19	0.502533	6.59843	0.940132	-12.4304	13.4355	1.6529	3.99532e-06	683821
ukb-b-14796	Turicibacteraceae	Weighted mode	19	-3.16769	5.08931	0.541471	-13.1427	6.80736	0.0421008	1.95966e-06	904.48
ukb-b-14796	Herbinix	MR Egger	19	0.0990331	3.74176	0.979193	-7.23482	7.43289	1.1041	0.000721036	1690.68
ukb-b-14796	Herbinix	Weighted median	19	0.121101	1.60339	0.939795	-3.02155	3.26375	1.12874	0.0487259	26.1473
ukb-b-14796	Herbinix	Inverse variance weighted	19	0.00656489	1.0881	0.995186	-2.1261	2.13923	1.00659	0.119301	8.49293
ukb-b-14796	Herbinix	Simple mode	19	0.388708	2.7044	0.887309	-4.91192	5.68933	1.47507	0.00735837	295.696
ukb-b-14796	Herbinix	Weighted mode	19	0.153666	1.95437	0.938197	-3.67689	3.98423	1.1661	0.0253015	53.7436
ukb-b-14796	Turicibacter	MR Egger	19	-9.81701	10.2071	0.349638	-29.8228	10.1888	5.45161e-05	1.11713e-13	26604
ukb-b-14796	Turicibacter	Weighted median	19	-1.15148	4.0356	0.77539	-9.06125	6.75828	0.316168	0.000116078	861.164
ukb-b-14796	Turicibacter	Inverse variance weighted	19	0.335714	2.97512	0.910157	-5.49553	6.16696	1.39894	0.00410509	476.733
ukb-b-14796	Turicibacter	Simple mode	19	0.283733	6.9808	0.968027	-13.3986	13.9661	1.32808	1.51721e-06	1.16253e+06
ukb-b-14796	Turicibacter	Weighted mode	19	-3.56354	5.2592	0.506653	-13.8716	6.74449	0.0283382	9.45477e-07	849.364
ukb-b-14796	Arcobacter	MR Egger	19	8.98613	4.49976	0.0620888	0.166601	17.8056	7991.43	1.18128	5.40624e+07
ukb-b-14796	Arcobacter	Weighted median	19	1.90284	1.89759	0.315974	-1.81644	5.62213	6.70493	0.162603	276.477
ukb-b-14796	Arcobacter	Inverse variance weighted	19	0.657895	1.3922	0.636529	-2.07082	3.38661	1.93072	0.126082	29.5657
ukb-b-14796	Arcobacter	Simple mode	19	2.40369	4.26546	0.580032	-5.95661	10.764	11.0639	0.00258867	47286.8
ukb-b-14796	Arcobacter	Weighted mode	19	5.23822	2.86591	0.0842098	-0.378969	10.8554	188.334	0.684567	51813.4
ukb-b-14796	Herbidospora	MR Egger	17	-6.78644	3.42937	0.0664866	-13.508	-0.0648653	0.00112898	1.36002e-06	0.937194
ukb-b-14796	Herbidospora	Weighted median	17	-1.05192	1.45051	0.468325	-3.89493	1.79109	0.349266	0.0203448	5.99596
ukb-b-14796	Herbidospora	Inverse variance weighted	17	-0.0474395	1.02001	0.962905	-2.04667	1.95179	0.953668	0.129165	7.04126
ukb-b-14796	Herbidospora	Simple mode	17	-1.89773	2.83529	0.512831	-7.45489	3.65943	0.149908	0.000578605	38.8392
ukb-b-14796	Herbidospora	Weighted mode	17	-2.24006	2.06262	0.293559	-6.28279	1.80268	0.106452	0.00186818	6.06586
ukb-b-14796	Staphylococcus fleurettii	MR Egger	17	-6.0897	9.25225	0.520393	-24.2241	12.0447	0.00226608	3.01717e-11	170196
ukb-b-14796	Staphylococcus fleurettii	Weighted median	17	0.451908	3.77568	0.904729	-6.94842	7.85223	1.57131	0.000960153	2571.47
ukb-b-14796	Staphylococcus fleurettii	Inverse variance weighted	17	2.05557	2.75198	0.455098	-3.33831	7.44945	7.81129	0.035497	1718.91
ukb-b-14796	Staphylococcus fleurettii	Simple mode	17	5.82708	6.76708	0.401907	-7.43639	19.0906	339.367	0.00058941	1.95398e+08
ukb-b-14796	Staphylococcus fleurettii	Weighted mode	17	-1.62412	5.05635	0.752213	-11.5346	8.28632	0.197085	9.78598e-06	3969.2
ukb-b-14796	Lactobacillus ruminis	MR Egger	17	8.0898	8.73974	0.36929	-9.0401	25.2197	3261.03	0.000118559	8.96964e+10
ukb-b-14796	Lactobacillus ruminis	Weighted median	17	3.4667	3.6809	0.346291	-3.74786	10.6813	32.0309	0.0235682	43532.4
ukb-b-14796	Lactobacillus ruminis	Inverse variance weighted	17	2.70278	2.59954	0.298472	-2.39231	7.79788	14.9212	0.0914179	2435.44
ukb-b-14796	Lactobacillus ruminis	Simple mode	17	-4.34651	7.45737	0.56812	-18.9629	10.2699	0.0129519	5.81429e-09	28851.8
ukb-b-14796	Lactobacillus ruminis	Weighted mode	17	7.1742	6.25102	0.26797	-5.0778	19.4262	1305.32	0.00623361	2.73333e+08
ukb-b-14796	Megamonas funiformis	MR Egger	17	9.64745	8.47118	0.272625	-6.95606	26.251	15482.3	0.000952844	2.51564e+11
ukb-b-14796	Megamonas funiformis	Weighted median	17	3.10584	3.27923	0.343575	-3.32146	9.53314	22.328	0.0361002	13809.9
ukb-b-14796	Megamonas funiformis	Inverse variance weighted	17	1.81515	2.51474	0.470415	-3.11374	6.74404	6.142	0.0444345	848.983
ukb-b-14796	Megamonas funiformis	Simple mode	17	2.91944	5.83248	0.623504	-8.51223	14.3511	18.5309	0.000200995	1.70846e+06
ukb-b-14796	Megamonas funiformis	Weighted mode	17	5.2551	4.80848	0.290628	-4.16952	14.6797	191.541	0.0154596	2.37316e+06
